# Supplementary material for: Different grain-filling rates explain grain-weight differences along the wheat ear
Source: PLoS One. 2018 Dec 31;13(12):e0209597. doi: 10.1371/journal.pone.0209597 (PMC6312219; doi:10.1371/journal.pone.0209597)
Supplement: S1 Dataset — Figs 2 and 3 and S2–S5 Figs were plotted based on this excel file. Tables 1 and 2 were created based on this excel file. (XLSX) [file pone.0209597.s007.xlsx]

## Sheet: Flowering study
Cultivar	Block	Plant	Spikelet_Position	Spikelet_Number	Floret_Number	Flowering_Date	Flowering_Time_Shift (days)	Flowering_Time_Shift (°Cdays)
R	1	1	Basal Part	2	1	2017-05-30	4	90.87
R	1	1	Basal Part	2	2	2017-05-30	4	90.87
R	1	1	Basal Part	3	1	2017-05-28	2	45.54
R	1	1	Basal Part	3	2	2017-05-29	3	68.33
R	1	1	Basal Part	4	1	2017-05-28	2	45.54
R	1	1	Basal Part	4	3	2017-05-30	4	90.87
R	1	1	Basal Part	5	1	2017-05-28	2	45.54
R	1	1	Basal Part	5	2	2017-05-28	2	45.54
R	1	1	Basal Part	5	3	2017-05-30	4	90.87
R	1	1	Basal Part	6	1	2017-05-27	1	22.63
R	1	1	Basal Part	6	3	2017-05-31	5	111.99
R	1	1	Central Part	7	1	2017-05-27	1	22.63
R	1	1	Central Part	7	2	2017-05-29	3	68.33
R	1	1	Central Part	7	3	2017-05-31	5	111.99
R	1	1	Central Part	8	1	2017-05-27	1	22.63
R	1	1	Central Part	8	2	2017-05-28	2	45.54
R	1	1	Central Part	8	3	2017-05-30	4	90.87
R	1	1	Central Part	9	1	2017-05-27	1	22.63
R	1	1	Central Part	9	2	2017-05-27	1	22.63
R	1	1	Central Part	9	3	2017-05-30	4	90.87
R	1	1	Central Part	10	1	2017-05-27	1	22.63
R	1	1	Central Part	10	2	2017-05-27	1	22.63
R	1	1	Central Part	10	3	2017-05-28	2	45.54
R	1	1	Central Part	11	1	2017-05-27	1	22.63
R	1	1	Central Part	11	3	2017-05-30	4	90.87
R	1	1	Central Part	12	1	2017-05-27	1	22.63
R	1	1	Central Part	12	3	2017-05-30	4	90.87
R	1	1	Central Part	13	1	2017-05-27	1	22.63
R	1	1	Central Part	13	2	2017-05-27	1	22.63
R	1	1	Central Part	13	3	2017-05-29	3	68.33
R	1	1	Central Part	14	1	2017-05-26	0	0
R	1	1	Central Part	14	3	2017-05-31	5	111.99
R	1	1	Apical Part	15	1	2017-05-27	1	22.63
R	1	1	Apical Part	15	2	2017-05-27	1	22.63
R	1	1	Apical Part	15	3	2017-05-28	2	45.54
R	1	1	Apical Part	16	1	2017-05-27	1	22.63
R	1	1	Apical Part	16	2	2017-05-28	2	45.54
R	1	1	Apical Part	17	1	2017-05-27	1	22.63
R	1	1	Apical Part	17	2	2017-05-27	1	22.63
R	1	1	Apical Part	18	1	2017-05-27	1	22.63
R	1	1	Apical Part	18	2	2017-05-29	3	68.33
R	1	1	Apical Part	19	1	2017-05-29	3	68.33
R	1	1	Apical Part	20	1	2017-05-27	1	22.63
R	1	2	Basal Part	2	1	2017-05-27	1	22.63
R	1	2	Basal Part	3	1	2017-05-27	1	22.63
R	1	2	Basal Part	4	1	2017-05-27	1	22.63
R	1	2	Basal Part	4	2	2017-05-27	1	22.63
R	1	2	Basal Part	5	1	2017-05-26	0	0
R	1	2	Basal Part	5	3	2017-05-29	3	68.33
R	1	2	Basal Part	6	1	2017-05-26	0	0
R	1	2	Basal Part	6	2	2017-05-27	1	22.63
R	1	2	Basal Part	6	3	2017-06-02	7	153.84
R	1	2	Central Part	7	1	2017-05-26	0	0
R	1	2	Central Part	7	2	2017-05-26	0	0
R	1	2	Central Part	7	3	2017-05-27	1	22.63
R	1	2	Central Part	8	1	2017-05-26	0	0
R	1	2	Central Part	8	2	2017-05-26	0	0
R	1	2	Central Part	8	3	2017-05-27	1	22.63
R	1	2	Central Part	9	1	2017-05-26	0	0
R	1	2	Central Part	9	2	2017-05-26	0	0
R	1	2	Central Part	9	3	2017-05-27	1	22.63
R	1	2	Central Part	10	1	2017-05-26	0	0
R	1	2	Central Part	10	2	2017-05-26	0	0
R	1	2	Central Part	10	3	2017-05-27	1	22.63
R	1	2	Central Part	11	1	2017-05-26	0	0
R	1	2	Central Part	11	2	2017-05-26	0	0
R	1	2	Central Part	11	3	2017-05-27	1	22.63
R	1	2	Central Part	12	1	2017-05-26	0	0
R	1	2	Central Part	12	2	2017-05-26	0	0
R	1	2	Central Part	12	3	2017-05-27	1	22.63
R	1	2	Central Part	13	1	2017-05-26	0	0
R	1	2	Central Part	13	2	2017-05-26	0	0
R	1	2	Central Part	13	3	2017-05-27	1	22.63
R	1	2	Central Part	14	1	2017-05-26	0	0
R	1	2	Central Part	14	2	2017-05-26	0	0
R	1	2	Apical Part	15	1	2017-05-26	0	0
R	1	2	Apical Part	15	2	2017-05-26	0	0
R	1	2	Apical Part	16	1	2017-05-26	0	0
R	1	2	Apical Part	16	2	2017-05-29	3	68.33
R	1	2	Apical Part	16	3	2017-05-31	5	111.99
R	1	2	Apical Part	17	1	2017-05-26	0	0
R	1	2	Apical Part	17	2	2017-05-26	0	0
R	1	2	Apical Part	18	1	2017-05-26	0	0
R	1	2	Apical Part	18	2	2017-05-27	1	22.63
R	1	2	Apical Part	19	1	2017-05-26	0	0
R	1	2	Apical Part	19	2	2017-05-26	0	0
R	1	2	Apical Part	20	1	2017-05-31	5	111.99
R	1	3	Basal Part	3	1	2017-05-28	2	45.54
R	1	3	Basal Part	4	1	2017-05-28	2	45.54
R	1	3	Basal Part	4	2	2017-05-28	2	45.54
R	1	3	Basal Part	5	1	2017-05-27	1	22.63
R	1	3	Basal Part	5	2	2017-05-28	2	45.54
R	1	3	Basal Part	5	3	2017-05-29	3	68.33
R	1	3	Basal Part	6	1	2017-05-27	1	22.63
R	1	3	Basal Part	6	2	2017-05-28	2	45.54
R	1	3	Basal Part	6	3	2017-05-29	3	68.33
R	1	3	Central Part	7	1	2017-05-27	1	22.63
R	1	3	Central Part	7	2	2017-05-28	2	45.54
R	1	3	Central Part	7	3	2017-05-29	3	68.33
R	1	3	Central Part	8	1	2017-05-27	1	22.63
R	1	3	Central Part	8	2	2017-05-27	1	22.63
R	1	3	Central Part	8	3	2017-05-29	3	68.33
R	1	3	Central Part	9	1	2017-05-27	1	22.63
R	1	3	Central Part	10	1	2017-05-27	1	22.63
R	1	3	Central Part	10	2	2017-05-27	1	22.63
R	1	3	Central Part	10	3	2017-05-31	5	111.99
R	1	3	Central Part	11	1	2017-05-27	1	22.63
R	1	3	Central Part	11	2	2017-05-27	1	22.63
R	1	3	Central Part	11	3	2017-05-28	2	45.54
R	1	3	Central Part	12	1	2017-05-27	1	22.63
R	1	3	Central Part	12	2	2017-05-27	1	22.63
R	1	3	Central Part	12	3	2017-05-28	2	45.54
R	1	3	Central Part	13	1	2017-05-28	2	45.54
R	1	3	Central Part	13	2	2017-05-28	2	45.54
R	1	3	Central Part	13	3	2017-05-28	2	45.54
R	1	3	Central Part	14	1	2017-05-26	0	0
R	1	3	Central Part	14	2	2017-05-27	1	22.63
R	1	3	Central Part	14	3	2017-05-29	3	68.33
R	1	3	Apical Part	15	1	2017-05-26	0	0
R	1	3	Apical Part	15	2	2017-05-27	1	22.63
R	1	3	Apical Part	15	3	2017-05-28	2	45.54
R	1	3	Apical Part	16	1	2017-05-26	0	0
R	1	3	Apical Part	16	2	2017-05-27	1	22.63
R	1	3	Apical Part	16	3	2017-05-29	3	68.33
R	1	3	Apical Part	17	1	2017-05-26	0	0
R	1	3	Apical Part	18	1	2017-05-27	1	22.63
R	1	3	Apical Part	18	2	2017-05-28	2	45.54
R	1	3	Apical Part	19	1	2017-05-27	1	22.63
R	1	3	Apical Part	19	2	2017-05-31	5	111.99
R	1	3	Apical Part	20	1	2017-05-26	0	0
R	2	4	Basal Part	3	1	2017-05-29	2	45.25
R	2	4	Basal Part	4	1	2017-05-29	2	45.25
R	2	4	Basal Part	4	2	2017-05-29	2	45.25
R	2	4	Basal Part	5	1	2017-05-29	2	45.25
R	2	4	Basal Part	5	2	2017-05-29	2	45.25
R	2	4	Basal Part	5	3	2017-05-31	4	88.6
R	2	4	Basal Part	6	1	2017-05-28	1	22.67
R	2	4	Basal Part	6	2	2017-05-29	2	45.25
R	2	4	Basal Part	6	3	2017-06-01	5	109.02
R	2	4	Central Part	7	1	2017-05-28	1	22.67
R	2	4	Central Part	7	2	2017-05-29	2	45.25
R	2	4	Central Part	7	3	2017-06-01	5	109.02
R	2	4	Central Part	8	1	2017-05-28	1	22.67
R	2	4	Central Part	8	2	2017-05-29	2	45.25
R	2	4	Central Part	8	3	2017-05-31	4	88.6
R	2	4	Central Part	9	1	2017-05-28	1	22.67
R	2	4	Central Part	9	2	2017-05-28	1	22.67
R	2	4	Central Part	9	3	2017-05-29	2	45.25
R	2	4	Central Part	10	1	2017-05-27	0	0
R	2	4	Central Part	10	2	2017-05-28	1	22.67
R	2	4	Central Part	10	3	2017-05-29	2	45.25
R	2	4	Central Part	11	1	2017-05-27	0	0
R	2	4	Central Part	11	2	2017-05-28	1	22.67
R	2	4	Central Part	11	3	2017-05-29	2	45.25
R	2	4	Central Part	12	1	2017-05-27	0	0
R	2	4	Central Part	12	2	2017-05-28	1	22.67
R	2	4	Central Part	12	3	2017-05-29	2	45.25
R	2	4	Central Part	13	1	2017-05-27	0	0
R	2	4	Central Part	13	2	2017-05-28	1	22.67
R	2	4	Central Part	13	3	2017-05-29	2	45.25
R	2	4	Central Part	14	1	2017-05-27	0	0
R	2	4	Central Part	14	2	2017-05-28	1	22.67
R	2	4	Central Part	14	3	2017-05-29	2	45.25
R	2	4	Apical Part	15	1	2017-05-27	0	0
R	2	4	Apical Part	15	2	2017-05-28	1	22.67
R	2	4	Apical Part	16	1	2017-05-27	2	0
R	2	4	Apical Part	16	2	2017-05-28	1	22.67
R	2	4	Apical Part	17	1	2017-05-27	0	0
R	2	4	Apical Part	17	2	2017-05-28	1	22.67
R	2	4	Apical Part	18	1	2017-05-27	0	0
R	2	4	Apical Part	18	2	2017-05-28	1	22.67
R	2	4	Apical Part	19	1	2017-05-29	2	45.25
R	2	4	Apical Part	19	2	2017-06-01	5	109.02
R	2	4	Apical Part	20	1	2017-05-27	0	0
R	2	5	Basal Part	2	1	2017-05-28	2	44.99
R	2	5	Basal Part	2	2	2017-05-29	3	67.57
R	2	5	Basal Part	3	1	2017-05-28	2	44.99
R	2	5	Basal Part	3	2	2017-05-29	3	67.57
R	2	5	Basal Part	4	1	2017-05-28	2	44.99
R	2	5	Basal Part	4	3	2017-05-30	4	89.92
R	2	5	Basal Part	5	1	2017-05-28	2	44.99
R	2	5	Basal Part	5	2	2017-05-29	3	67.57
R	2	5	Basal Part	5	3	2017-05-30	4	89.92
R	2	5	Basal Part	6	1	2017-05-27	1	22.32
R	2	5	Basal Part	6	2	2017-05-28	2	44.99
R	2	5	Basal Part	6	3	2017-05-29	3	67.57
R	2	5	Central Part	7	1	2017-05-27	1	22.32
R	2	5	Central Part	7	2	2017-05-28	2	44.99
R	2	5	Central Part	7	3	2017-05-31	5	110.92
R	2	5	Central Part	8	1	2017-05-27	1	22.32
R	2	5	Central Part	8	2	2017-05-28	2	44.99
R	2	5	Central Part	8	3	2017-05-28	2	44.99
R	2	5	Central Part	9	1	2017-05-27	1	22.32
R	2	5	Central Part	9	2	2017-05-28	2	44.99
R	2	5	Central Part	9	3	2017-05-28	2	44.99
R	2	5	Central Part	10	1	2017-05-27	1	22.32
R	2	5	Central Part	10	2	2017-05-27	1	22.32
R	2	5	Central Part	10	3	2017-05-28	2	44.99
R	2	5	Central Part	11	1	2017-05-27	1	22.32
R	2	5	Central Part	11	2	2017-05-28	2	44.99
R	2	5	Central Part	11	3	2017-05-28	2	44.99
R	2	5	Central Part	12	1	2017-05-26	0	0
R	2	5	Central Part	12	2	2017-05-27	1	22.32
R	2	5	Central Part	12	3	2017-05-28	2	44.99
R	2	5	Central Part	13	1	2017-05-26	0	0
R	2	5	Central Part	13	2	2017-05-27	1	22.32
R	2	5	Central Part	13	3	2017-05-28	2	44.99
R	2	5	Central Part	14	1	2017-05-26	0	0
R	2	5	Central Part	14	2	2017-05-28	2	44.99
R	2	5	Central Part	14	3	2017-05-28	2	44.99
R	2	5	Apical Part	15	1	2017-05-26	0	0
R	2	5	Apical Part	15	2	2017-05-27	1	22.32
R	2	5	Apical Part	15	3	2017-05-28	2	44.99
R	2	5	Apical Part	16	1	2017-05-26	0	0
R	2	5	Apical Part	16	2	2017-05-28	2	44.99
R	2	5	Apical Part	16	3	2017-05-28	2	44.99
R	2	5	Apical Part	17	1	2017-05-26	0	0
R	2	5	Apical Part	17	2	2017-05-27	1	22.32
R	2	5	Apical Part	18	1	2017-05-27	1	22.32
R	2	5	Apical Part	18	2	2017-05-27	1	22.32
R	2	5	Apical Part	19	1	2017-05-27	1	22.32
R	2	5	Apical Part	19	2	2017-05-28	2	44.99
R	3	6	Basal Part	5	1	2017-05-27	1	22.54
R	3	6	Basal Part	5	2	2017-05-27	1	22.54
R	3	6	Basal Part	6	1	2017-05-26	0	0
R	3	6	Basal Part	6	2	2017-05-27	1	22.54
R	3	6	Basal Part	6	3	2017-05-29	3	68.1
R	3	6	Central Part	7	1	2017-05-26	0	0
R	3	6	Central Part	7	2	2017-05-27	1	22.54
R	3	6	Central Part	7	3	2017-05-28	2	45.43
R	3	6	Central Part	8	1	2017-05-26	0	0
R	3	6	Central Part	8	2	2017-05-26	0	0
R	3	6	Central Part	9	1	2017-05-26	0	0
R	3	6	Central Part	9	2	2017-05-26	0	0
R	3	6	Central Part	9	3	2017-05-27	1	22.54
R	3	6	Central Part	10	1	2017-05-26	0	0
R	3	6	Central Part	10	2	2017-05-26	0	0
R	3	6	Central Part	10	3	2017-05-27	1	22.54
R	3	6	Central Part	11	1	2017-05-26	0	0
R	3	6	Central Part	11	2	2017-05-26	0	0
R	3	6	Central Part	11	3	2017-05-27	1	22.54
R	3	6	Central Part	12	1	2017-05-26	0	0
R	3	6	Central Part	12	2	2017-05-26	0	0
R	3	6	Central Part	12	3	2017-05-27	1	22.54
R	3	6	Central Part	13	1	2017-05-26	0	0
R	3	6	Central Part	13	2	2017-05-26	0	0
R	3	6	Central Part	13	3	2017-05-27	1	22.54
R	3	6	Central Part	14	1	2017-05-26	0	0
R	3	6	Central Part	14	2	2017-05-26	0	0
R	3	6	Central Part	14	3	2017-05-27	1	22.54
R	3	6	Apical Part	15	1	2017-05-26	0	0
R	3	6	Apical Part	15	2	2017-05-26	0	0
R	3	6	Apical Part	15	3	2017-05-27	1	22.54
R	3	6	Apical Part	16	1	2017-05-26	0	0
R	3	6	Apical Part	16	2	2017-05-27	1	22.54
R	3	6	Apical Part	17	1	2017-05-26	0	0
R	3	6	Apical Part	17	2	2017-05-27	1	22.54
R	3	6	Apical Part	18	1	2017-05-26	0	0
R	3	6	Apical Part	18	2	2017-05-27	1	22.54
R	3	6	Apical Part	19	1	2017-05-26	0	0
R	3	6	Apical Part	20	1	2017-05-26	0	0
R	3	7	Basal Part	2	1	2017-05-31	3	66.49
R	3	7	Basal Part	3	1	2017-05-31	3	66.49
R	3	7	Basal Part	3	2	2017-05-31	3	66.49
R	3	7	Basal Part	4	1	2017-05-29	1	22.67
R	3	7	Basal Part	4	2	2017-05-31	3	66.49
R	3	7	Basal Part	4	3	2017-06-01	4	87.03
R	3	7	Basal Part	5	1	2017-05-29	1	22.67
R	3	7	Basal Part	5	2	2017-05-31	3	66.49
R	3	7	Basal Part	5	3	2017-05-31	3	66.49
R	3	7	Basal Part	6	1	2017-05-29	1	22.67
R	3	7	Basal Part	6	2	2017-05-31	3	66.49
R	3	7	Basal Part	6	3	2017-05-31	3	66.49
R	3	7	Central Part	7	1	2017-05-29	1	22.67
R	3	7	Central Part	7	2	2017-05-29	1	22.67
R	3	7	Central Part	7	3	2017-05-31	3	66.49
R	3	7	Central Part	8	1	2017-05-28	0	0
R	3	7	Central Part	8	2	2017-05-29	1	22.67
R	3	7	Central Part	8	3	2017-05-31	3	66.49
R	3	7	Central Part	9	1	2017-05-28	0	0
R	3	7	Central Part	9	3	2017-05-31	3	66.49
R	3	7	Central Part	10	1	2017-05-28	0	0
R	3	7	Central Part	10	2	2017-05-29	1	22.67
R	3	7	Central Part	10	3	2017-05-31	3	66.49
R	3	7	Central Part	11	1	2017-05-28	0	0
R	3	7	Central Part	11	2	2017-05-29	1	22.67
R	3	7	Central Part	11	3	2017-05-29	1	22.67
R	3	7	Central Part	12	1	2017-05-28	0	0
R	3	7	Central Part	12	2	2017-05-29	1	22.67
R	3	7	Central Part	12	3	2017-05-29	1	22.67
R	3	7	Central Part	13	1	2017-05-28	0	0
R	3	7	Central Part	13	2	2017-05-29	1	22.67
R	3	7	Central Part	13	3	2017-05-29	1	22.67
R	3	7	Central Part	14	1	2017-05-28	0	0
R	3	7	Central Part	14	2	2017-05-29	1	22.67
R	3	7	Central Part	14	3	2017-05-29	1	22.67
R	3	7	Apical Part	15	1	2017-05-28	0	0
R	3	7	Apical Part	15	2	2017-05-29	1	22.67
R	3	7	Apical Part	15	3	2017-05-31	3	66.49
R	3	7	Apical Part	16	1	2017-05-28	0	0
R	3	7	Apical Part	16	2	2017-05-29	1	22.67
R	3	7	Apical Part	16	3	2017-05-31	3	66.49
R	3	7	Apical Part	17	1	2017-05-28	0	0
R	3	7	Apical Part	17	2	2017-05-29	1	22.67
R	3	7	Apical Part	18	1	2017-05-28	0	0
R	3	7	Apical Part	18	2	2017-05-29	1	22.67
R	3	7	Apical Part	19	1	2017-05-29	1	22.67
R	3	7	Apical Part	19	2	2017-05-29	1	22.67
R	3	7	Apical Part	20	1	2017-05-28	0	0
R	4	8	Basal Part	3	1	2017-05-28	2	44.79
R	4	8	Basal Part	3	2	2017-05-29	3	67.05
R	4	8	Basal Part	4	1	2017-05-28	2	44.79
R	4	8	Basal Part	4	2	2017-05-30	4	89.26
R	4	8	Basal Part	5	1	2017-05-28	2	44.79
R	4	8	Basal Part	5	2	2017-05-29	3	67.05
R	4	8	Basal Part	6	1	2017-05-27	1	22.31
R	4	8	Basal Part	6	2	2017-05-28	2	44.79
R	4	8	Basal Part	6	3	2017-05-30	4	89.26
R	4	8	Central Part	7	1	2017-05-27	1	22.31
R	4	8	Central Part	7	2	2017-05-28	2	44.79
R	4	8	Central Part	7	3	2017-05-29	3	67.05
R	4	8	Central Part	8	1	2017-05-27	1	22.31
R	4	8	Central Part	8	2	2017-05-28	2	44.79
R	4	8	Central Part	8	3	2017-05-31	5	110.59
R	4	8	Central Part	9	1	2017-05-27	1	22.31
R	4	8	Central Part	9	2	2017-05-27	1	22.31
R	4	8	Central Part	9	3	2017-05-28	2	44.79
R	4	8	Central Part	10	1	2017-05-27	1	22.31
R	4	8	Central Part	10	2	2017-05-27	1	22.31
R	4	8	Central Part	10	3	2017-05-28	2	44.79
R	4	8	Central Part	11	1	2017-05-26	0	0
R	4	8	Central Part	11	2	2017-05-27	1	22.31
R	4	8	Central Part	11	3	2017-05-28	2	44.79
R	4	8	Central Part	12	1	2017-05-26	0	0
R	4	8	Central Part	12	2	2017-05-27	1	22.31
R	4	8	Central Part	12	3	2017-05-28	2	44.79
R	4	8	Central Part	13	1	2017-05-26	0	0
R	4	8	Central Part	13	2	2017-05-27	1	22.31
R	4	8	Central Part	13	3	2017-05-28	2	44.79
R	4	8	Central Part	14	1	2017-05-26	0	0
R	4	8	Central Part	14	2	2017-05-27	1	22.31
R	4	8	Central Part	14	3	2017-05-28	2	44.79
R	4	8	Apical Part	15	1	2017-05-26	0	0
R	4	8	Apical Part	15	2	2017-05-27	2	22.31
R	4	8	Apical Part	16	1	2017-05-26	1	0
R	4	8	Apical Part	16	2	2017-05-27	2	22.31
R	4	8	Apical Part	17	1	2017-05-27	2	22.31
R	4	8	Apical Part	17	2	2017-05-27	2	22.31
R	4	8	Apical Part	18	1	2017-05-27	2	22.31
R	4	8	Apical Part	18	2	2017-05-31	5	110.59
R	4	8	Apical Part	19	1	2017-05-27	1	22.31
R	4	8	Apical Part	19	2	2017-05-28	2	44.79
R	4	9	Basal Part	2	1	2017-05-28	2	44.79
R	4	9	Basal Part	2	2	2017-05-30	4	89.26
R	4	9	Basal Part	3	1	2017-05-28	2	44.79
R	4	9	Basal Part	3	2	2017-05-30	4	89.26
R	4	9	Basal Part	4	1	2017-05-28	2	44.79
R	4	9	Basal Part	4	2	2017-05-28	2	44.79
R	4	9	Basal Part	5	1	2017-05-28	2	44.79
R	4	9	Basal Part	5	2	2017-05-28	2	44.79
R	4	9	Basal Part	5	3	2017-05-29	3	67.05
R	4	9	Basal Part	6	1	2017-05-27	1	22.31
R	4	9	Basal Part	6	2	2017-05-28	2	44.79
R	4	9	Basal Part	6	3	2017-05-29	3	67.05
R	4	9	Central Part	7	1	2017-05-27	1	22.31
R	4	9	Central Part	7	2	2017-05-28	2	44.79
R	4	9	Central Part	7	3	2017-05-29	3	67.05
R	4	9	Central Part	8	1	2017-05-27	1	22.31
R	4	9	Central Part	8	2	2017-05-28	2	44.79
R	4	9	Central Part	8	3	2017-05-31	5	110.59
R	4	9	Central Part	9	1	2017-05-27	1	22.31
R	4	9	Central Part	9	2	2017-05-27	1	22.31
R	4	9	Central Part	9	3	2017-05-28	2	44.79
R	4	9	Central Part	10	1	2017-05-27	1	22.31
R	4	9	Central Part	10	2	2017-05-27	1	22.31
R	4	9	Central Part	10	3	2017-05-28	2	44.79
R	4	9	Central Part	11	1	2017-05-27	1	22.31
R	4	9	Central Part	11	2	2017-05-27	1	22.31
R	4	9	Central Part	11	3	2017-05-28	2	44.79
R	4	9	Central Part	12	1	2017-05-26	0	0
R	4	9	Central Part	12	2	2017-05-27	1	22.31
R	4	9	Central Part	12	3	2017-05-28	2	44.79
R	4	9	Central Part	13	1	2017-05-26	0	0
R	4	9	Central Part	13	2	2017-05-27	1	22.31
R	4	9	Central Part	13	3	2017-05-28	2	44.79
R	4	9	Central Part	14	1	2017-05-26	0	0
R	4	9	Central Part	14	2	2017-05-27	1	22.31
R	4	9	Central Part	14	3	2017-05-28	2	44.79
R	4	9	Apical Part	15	1	2017-05-26	0	0
R	4	9	Apical Part	15	2	2017-05-27	1	22.31
R	4	9	Apical Part	15	3	2017-05-28	2	44.79
R	4	9	Apical Part	16	1	2017-05-26	0	0
R	4	9	Apical Part	16	2	2017-05-27	1	22.31
R	4	9	Apical Part	16	3	2017-05-28	2	44.79
R	4	9	Apical Part	17	1	2017-05-26	0	0
R	4	9	Apical Part	17	2	2017-05-27	1	22.31
R	4	9	Apical Part	18	1	2017-05-27	1	22.31
R	4	9	Apical Part	18	2	2017-05-27	1	22.31
R	4	9	Apical Part	19	1	2017-05-27	1	22.31
R	4	9	Apical Part	19	2	2017-05-28	2	44.79
R	4	9	Apical Part	20	1	2017-05-27	1	22.31
R	4	10	Basal Part	3	1	2017-05-28	2	44.79
R	4	10	Basal Part	3	2	2017-05-29	3	67.05
R	4	10	Basal Part	4	1	2017-05-28	2	44.79
R	4	10	Basal Part	4	2	2017-05-30	4	89.26
R	4	10	Basal Part	5	1	2017-05-28	2	44.79
R	4	10	Basal Part	5	2	2017-05-29	3	67.05
R	4	10	Basal Part	6	1	2017-05-28	2	44.79
R	4	10	Basal Part	6	2	2017-05-28	2	44.79
R	4	10	Basal Part	6	3	2017-06-02	7	152.27
R	4	10	Central Part	7	1	2017-05-28	2	44.79
R	4	10	Central Part	7	2	2017-05-28	2	44.79
R	4	10	Central Part	7	3	2017-05-29	3	67.05
R	4	10	Central Part	8	1	2017-05-27	1	22.31
R	4	10	Central Part	8	2	2017-05-28	2	44.79
R	4	10	Central Part	8	3	2017-05-29	3	67.05
R	4	10	Central Part	9	1	2017-05-27	1	22.31
R	4	10	Central Part	9	2	2017-05-28	2	44.79
R	4	10	Central Part	9	3	2017-05-29	3	67.05
R	4	10	Central Part	10	1	2017-05-27	1	22.31
R	4	10	Central Part	10	2	2017-05-28	2	44.79
R	4	10	Central Part	10	3	2017-05-28	2	44.79
R	4	10	Central Part	11	1	2017-05-27	1	22.31
R	4	10	Central Part	11	2	2017-05-27	1	22.31
R	4	10	Central Part	11	3	2017-05-31	5	110.59
R	4	10	Central Part	12	1	2017-05-26	0	0
R	4	10	Central Part	12	2	2017-05-27	1	22.31
R	4	10	Central Part	12	3	2017-05-28	2	44.79
R	4	10	Central Part	13	1	2017-05-26	0	0
R	4	10	Central Part	13	2	2017-05-27	1	22.31
R	4	10	Central Part	13	3	2017-05-28	2	44.79
R	4	10	Central Part	14	1	2017-05-26	0	0
R	4	10	Central Part	14	2	2017-05-27	1	22.31
R	4	10	Central Part	14	3	2017-05-29	3	67.05
R	4	10	Apical Part	15	1	2017-05-26	0	0
R	4	10	Apical Part	16	1	2017-05-26	0	0
R	4	10	Apical Part	17	1	2017-05-27	1	22.31
R	4	10	Apical Part	17	2	2017-05-28	2	44.79
R	4	10	Apical Part	18	1	2017-05-27	1	22.31
R	4	10	Apical Part	18	2	2017-05-28	2	44.79
R	4	10	Apical Part	19	1	2017-05-27	1	22.31
R	4	10	Apical Part	19	2	2017-05-31	5	110.59
A	1	11	Basal Part	3	1	2017-05-28	2	45.59
A	1	11	Basal Part	3	2	2017-05-29	3	68.47
A	1	11	Basal Part	4	1	2017-05-28	2	45.59
A	1	11	Basal Part	4	2	2017-05-29	3	68.47
A	1	11	Basal Part	4	3	2017-06-01	5	132.43
A	1	11	Basal Part	5	1	2017-05-28	2	45.59
A	1	11	Basal Part	5	2	2017-05-28	2	45.59
A	1	11	Basal Part	5	3	2017-05-29	3	68.47
A	1	11	Basal Part	6	1	2017-05-28	2	45.59
A	1	11	Basal Part	6	2	2017-05-28	2	45.59
A	1	11	Basal Part	6	3	2017-05-29	3	68.47
A	1	11	Central Part	7	1	2017-05-27	1	22.63
A	1	11	Central Part	7	2	2017-05-28	2	45.59
A	1	11	Central Part	7	3	2017-05-29	3	68.47
A	1	11	Central Part	7	4	2017-06-01	5	132.43
A	1	11	Central Part	8	1	2017-05-27	1	22.63
A	1	11	Central Part	8	2	2017-05-28	2	45.59
A	1	11	Central Part	8	3	2017-05-29	3	68.47
A	1	11	Central Part	9	1	2017-05-27	1	22.63
A	1	11	Central Part	9	2	2017-05-28	2	45.59
A	1	11	Central Part	9	3	2017-05-28	2	45.59
A	1	11	Central Part	9	4	2017-05-29	3	68.47
A	1	11	Central Part	10	1	2017-05-27	1	22.63
A	1	11	Central Part	10	2	2017-05-28	2	45.59
A	1	11	Central Part	10	3	2017-05-28	2	45.59
A	1	11	Central Part	10	4	2017-05-29	3	68.47
A	1	11	Central Part	11	1	2017-05-27	1	22.63
A	1	11	Central Part	11	2	2017-05-27	1	22.63
A	1	11	Central Part	11	3	2017-05-28	2	45.59
A	1	11	Central Part	11	4	2017-05-29	3	68.47
A	1	11	Central Part	12	1	2017-05-27	1	22.63
A	1	11	Central Part	12	2	2017-05-27	1	22.63
A	1	11	Central Part	12	3	2017-05-28	2	45.59
A	1	11	Central Part	12	4	2017-05-29	3	68.47
A	1	11	Central Part	13	1	2017-05-27	1	22.63
A	1	11	Central Part	13	2	2017-05-27	1	22.63
A	1	11	Central Part	13	3	2017-05-28	2	45.59
A	1	11	Central Part	13	4	2017-05-29	3	68.47
A	1	11	Central Part	14	1	2017-05-26	0	0
A	1	11	Central Part	14	2	2017-05-27	1	22.63
A	1	11	Central Part	14	3	2017-05-28	2	45.59
A	1	11	Central Part	14	4	2017-05-29	3	68.47
A	1	11	Central Part	15	1	2017-05-27	1	22.63
A	1	11	Central Part	15	2	2017-05-27	1	22.63
A	1	11	Central Part	15	3	2017-05-28	2	45.59
A	1	11	Central Part	16	1	2017-05-26	0	0
A	1	11	Central Part	16	2	2017-05-27	1	22.63
A	1	11	Central Part	16	3	2017-05-28	2	45.59
A	1	11	Central Part	16	4	2017-05-29	3	68.47
A	1	11	Apical Part	17	1	2017-05-26	0	0
A	1	11	Apical Part	17	2	2017-05-27	1	22.63
A	1	11	Apical Part	17	3	2017-05-28	2	45.59
A	1	11	Apical Part	18	1	2017-05-27	1	22.63
A	1	11	Apical Part	18	2	2017-05-28	2	45.59
A	1	11	Apical Part	18	3	2017-05-28	2	45.59
A	1	11	Apical Part	19	1	2017-05-27	1	22.63
A	1	11	Apical Part	19	2	2017-05-27	1	22.63
A	1	11	Apical Part	19	3	2017-05-28	2	45.59
A	1	11	Apical Part	20	1	2017-05-27	1	22.63
A	1	11	Apical Part	20	2	2017-05-28	2	45.59
A	1	11	Apical Part	20	3	2017-05-29	3	68.47
A	1	11	Apical Part	21	1	2017-05-28	2	45.59
A	1	11	Apical Part	21	2	2017-05-28	2	45.59
A	1	11	Apical Part	21	3	2017-05-29	3	68.47
A	1	12	Basal Part	3	1	2017-05-28	2	45.59
A	1	12	Basal Part	3	2	2017-05-29	3	68.47
A	1	12	Basal Part	3	3	2017-05-31	5	111.99
A	1	12	Basal Part	4	1	2017-05-28	2	45.59
A	1	12	Basal Part	4	2	2017-05-28	2	45.59
A	1	12	Basal Part	4	3	2017-05-29	3	68.47
A	1	12	Basal Part	5	1	2017-05-27	1	22.63
A	1	12	Basal Part	5	2	2017-05-28	2	45.59
A	1	12	Basal Part	5	3	2017-05-29	3	68.47
A	1	12	Basal Part	6	1	2017-05-27	1	22.63
A	1	12	Basal Part	6	2	2017-05-28	2	45.59
A	1	12	Basal Part	6	3	2017-05-29	3	68.47
A	1	12	Basal Part	6	4	2017-05-29	3	68.47
A	1	12	Central Part	7	1	2017-05-27	1	22.63
A	1	12	Central Part	7	2	2017-05-27	1	22.63
A	1	12	Central Part	7	3	2017-05-28	2	45.59
A	1	12	Central Part	7	4	2017-05-29	3	68.47
A	1	12	Central Part	8	1	2017-05-27	1	22.63
A	1	12	Central Part	8	2	2017-05-27	1	22.63
A	1	12	Central Part	8	3	2017-05-28	2	45.59
A	1	12	Central Part	8	4	2017-05-29	3	68.47
A	1	12	Central Part	9	1	2017-05-27	1	22.63
A	1	12	Central Part	9	2	2017-05-27	1	22.63
A	1	12	Central Part	9	3	2017-05-28	2	45.59
A	1	12	Central Part	9	4	2017-05-29	3	68.47
A	1	12	Central Part	10	1	2017-05-26	0	0
A	1	12	Central Part	10	2	2017-05-27	1	22.63
A	1	12	Central Part	10	3	2017-05-28	2	45.59
A	1	12	Central Part	10	4	2017-05-29	3	68.47
A	1	12	Central Part	11	1	2017-05-26	0	0
A	1	12	Central Part	11	2	2017-05-27	1	22.63
A	1	12	Central Part	11	3	2017-05-28	2	45.59
A	1	12	Central Part	11	4	2017-05-29	3	68.47
A	1	12	Central Part	12	1	2017-05-26	0	0
A	1	12	Central Part	12	2	2017-05-27	1	22.63
A	1	12	Central Part	12	3	2017-05-27	1	22.63
A	1	12	Central Part	12	4	2017-05-28	2	45.59
A	1	12	Central Part	13	1	2017-05-26	0	0
A	1	12	Central Part	13	2	2017-05-26	0	0
A	1	12	Central Part	13	3	2017-05-27	1	22.63
A	1	12	Central Part	13	4	2017-05-28	2	45.59
A	1	12	Central Part	14	1	2017-05-26	0	0
A	1	12	Central Part	14	2	2017-05-26	0	0
A	1	12	Central Part	14	3	2017-05-27	1	22.63
A	1	12	Central Part	14	4	2017-05-28	2	45.59
A	1	12	Central Part	15	1	2017-05-26	0	0
A	1	12	Central Part	15	2	2017-05-26	0	0
A	1	12	Central Part	15	3	2017-05-27	1	22.63
A	1	12	Central Part	15	4	2017-06-01	6	132.43
A	1	12	Central Part	16	1	2017-05-26	0	0
A	1	12	Central Part	16	2	2017-05-26	0	0
A	1	12	Central Part	16	3	2017-05-27	1	22.63
A	1	12	Central Part	16	4	2017-05-29	3	68.47
A	1	12	Apical Part	17	1	2017-05-26	0	0
A	1	12	Apical Part	17	2	2017-05-27	1	22.63
A	1	12	Apical Part	17	3	2017-05-30	4	90.97
A	1	12	Apical Part	18	1	2017-05-26	0	0
A	1	12	Apical Part	18	2	2017-05-27	1	22.63
A	1	12	Apical Part	18	3	2017-05-30	4	90.97
A	1	12	Apical Part	19	1	2017-05-26	0	0
A	1	12	Apical Part	19	2	2017-05-27	1	22.63
A	1	12	Apical Part	19	3	2017-05-29	3	68.47
A	1	12	Apical Part	20	1	2017-05-26	0	0
A	1	12	Apical Part	20	2	2017-05-27	1	22.63
A	1	12	Apical Part	20	3	2017-05-28	2	45.59
A	1	12	Apical Part	21	1	2017-05-27	1	22.63
A	1	12	Apical Part	21	2	2017-05-27	1	22.63
A	1	13	Basal Part	2	1	2017-05-28	2	45.59
A	1	13	Basal Part	3	1	2017-05-28	2	45.59
A	1	13	Basal Part	3	2	2017-05-29	3	68.47
A	1	13	Basal Part	3	3	2017-05-30	4	90.97
A	1	13	Basal Part	4	1	2017-05-28	2	45.59
A	1	13	Basal Part	4	2	2017-05-28	2	45.59
A	1	13	Basal Part	4	3	2017-05-30	4	90.97
A	1	13	Basal Part	5	1	2017-05-28	2	45.59
A	1	13	Basal Part	5	2	2017-05-28	2	45.59
A	1	13	Basal Part	5	3	2017-05-29	3	68.47
A	1	13	Basal Part	6	1	2017-05-28	2	45.59
A	1	13	Basal Part	6	2	2017-05-28	2	45.59
A	1	13	Basal Part	6	3	2017-05-29	3	68.47
A	1	13	Basal Part	6	4	2017-05-30	4	90.97
A	1	13	Central Part	7	1	2017-05-27	1	22.63
A	1	13	Central Part	7	2	2017-05-29	2	68.47
A	1	13	Central Part	7	3	2017-05-29	2	68.47
A	1	13	Central Part	7	4	2017-05-31	5	111.99
A	1	13	Central Part	8	1	2017-05-27	1	22.63
A	1	13	Central Part	8	2	2017-05-29	3	68.47
A	1	13	Central Part	8	3	2017-05-29	3	68.47
A	1	13	Central Part	8	4	2017-05-31	5	111.99
A	1	13	Central Part	9	1	2017-05-27	1	22.63
A	1	13	Central Part	9	2	2017-05-27	1	22.63
A	1	13	Central Part	9	3	2017-05-29	3	68.47
A	1	13	Central Part	9	4	2017-05-31	5	111.99
A	1	13	Central Part	10	1	2017-05-27	1	22.63
A	1	13	Central Part	10	2	2017-05-27	1	22.63
A	1	13	Central Part	10	3	2017-05-29	3	68.47
A	1	13	Central Part	10	4	2017-05-29	3	68.47
A	1	13	Central Part	11	1	2017-05-27	1	22.63
A	1	13	Central Part	11	2	2017-05-27	1	22.63
A	1	13	Central Part	11	3	2017-05-29	3	68.47
A	1	13	Central Part	11	4	2017-06-01	6	132.43
A	1	13	Central Part	12	1	2017-05-26	0	0
A	1	13	Central Part	12	2	2017-05-27	1	22.63
A	1	13	Central Part	12	3	2017-05-29	3	68.47
A	1	13	Central Part	12	4	2017-05-31	5	111.99
A	1	13	Central Part	13	1	2017-05-26	0	0
A	1	13	Central Part	13	2	2017-05-27	1	22.63
A	1	13	Central Part	13	3	2017-05-29	3	68.47
A	1	13	Central Part	13	4	2017-05-31	5	111.99
A	1	13	Central Part	14	1	2017-05-26	0	0
A	1	13	Central Part	14	2	2017-05-27	1	22.63
A	1	13	Central Part	14	3	2017-05-29	3	68.47
A	1	13	Central Part	14	4	2017-05-30	4	90.97
A	1	13	Central Part	15	1	2017-05-26	0	0
A	1	13	Central Part	15	2	2017-05-27	1	22.63
A	1	13	Central Part	15	3	2017-05-28	2	45.59
A	1	13	Central Part	15	4	2017-05-29	3	68.47
A	1	13	Central Part	16	1	2017-05-26	0	0
A	1	13	Central Part	16	2	2017-05-27	1	22.63
A	1	13	Central Part	16	3	2017-05-29	3	68.47
A	1	13	Central Part	16	4	2017-05-29	3	68.47
A	1	13	Apical Part	17	1	2017-05-26	0	0
A	1	13	Apical Part	17	2	2017-05-27	1	22.63
A	1	13	Apical Part	18	1	2017-05-26	0	0
A	1	13	Apical Part	18	2	2017-05-27	1	22.63
A	1	13	Apical Part	18	3	2017-05-31	5	111.99
A	1	13	Apical Part	19	1	2017-05-27	1	22.63
A	1	13	Apical Part	19	2	2017-05-27	1	22.63
A	1	13	Apical Part	20	1	2017-05-27	1	22.63
A	1	13	Apical Part	20	2	2017-05-31	5	111.99
A	1	13	Apical Part	21	1	2017-05-31	5	111.99
A	1	13	Apical Part	22	1	2017-06-01	6	132.43
A	2	16	Basal Part	3	1	2017-05-29	3	67.79
A	2	16	Basal Part	3	2	2017-05-29	3	67.79
A	2	16	Basal Part	4	1	2017-05-28	2	45.1
A	2	16	Basal Part	4	2	2017-05-29	3	67.79
A	2	16	Basal Part	4	3	2017-05-30	4	90.33
A	2	16	Basal Part	5	1	2017-05-28	2	45.1
A	2	16	Basal Part	5	2	2017-05-29	3	67.79
A	2	16	Basal Part	5	3	2017-05-30	4	90.33
A	2	16	Basal Part	6	1	2017-05-28	2	45.1
A	2	16	Basal Part	6	2	2017-05-28	2	45.1
A	2	16	Basal Part	6	3	2017-05-29	3	67.79
A	2	16	Central Part	7	1	2017-05-28	2	45.1
A	2	16	Central Part	7	2	2017-05-28	2	45.1
A	2	16	Central Part	7	3	2017-05-29	3	67.79
A	2	16	Central Part	8	1	2017-05-27	1	22.37
A	2	16	Central Part	8	2	2017-05-28	2	45.1
A	2	16	Central Part	8	3	2017-05-29	3	67.79
A	2	16	Central Part	9	1	2017-05-27	1	22.37
A	2	16	Central Part	9	2	2017-05-28	2	45.1
A	2	16	Central Part	9	3	2017-05-29	3	67.79
A	2	16	Central Part	10	1	2017-05-27	1	22.37
A	2	16	Central Part	10	2	2017-05-28	2	45.1
A	2	16	Central Part	10	3	2017-05-29	3	67.79
A	2	16	Central Part	10	4	2017-05-30	4	90.33
A	2	16	Central Part	11	1	2017-05-27	1	22.37
A	2	16	Central Part	11	2	2017-05-28	2	45.1
A	2	16	Central Part	11	3	2017-05-28	2	45.1
A	2	16	Central Part	11	4	2017-05-29	3	67.79
A	2	16	Central Part	12	1	2017-05-27	1	22.37
A	2	16	Central Part	12	2	2017-05-28	2	45.1
A	2	16	Central Part	12	3	2017-05-28	2	45.1
A	2	16	Central Part	12	4	2017-05-29	3	67.79
A	2	16	Central Part	13	1	2017-05-27	1	22.37
A	2	16	Central Part	13	2	2017-05-27	1	22.37
A	2	16	Central Part	13	3	2017-05-28	2	45.1
A	2	16	Central Part	13	4	2017-05-29	3	67.79
A	2	16	Central Part	14	1	2017-05-27	1	22.37
A	2	16	Central Part	14	2	2017-05-28	2	45.1
A	2	16	Central Part	14	3	2017-05-28	2	45.1
A	2	16	Central Part	14	4	2017-05-29	3	67.79
A	2	16	Central Part	15	1	2017-05-26	0	0
A	2	16	Central Part	15	2	2017-05-27	1	22.37
A	2	16	Central Part	15	3	2017-05-28	2	45.1
A	2	16	Central Part	15	4	2017-05-30	4	90.33
A	2	16	Central Part	16	1	2017-05-26	0	0
A	2	16	Central Part	16	2	2017-05-27	1	22.37
A	2	16	Central Part	16	3	2017-05-28	2	45.1
A	2	16	Central Part	16	4	2017-05-29	3	67.79
A	2	16	Apical Part	17	1	2017-05-26	0	0
A	2	16	Apical Part	17	3	2017-05-29	3	67.79
A	2	16	Apical Part	17	4	2017-06-01	6	132.09
A	2	16	Apical Part	18	1	2017-05-26	0	0
A	2	16	Apical Part	18	2	2017-05-27	1	22.37
A	2	16	Apical Part	18	3	2017-05-28	2	45.1
A	2	16	Apical Part	19	1	2017-05-27	1	22.37
A	2	16	Apical Part	19	2	2017-05-28	2	45.1
A	2	16	Apical Part	19	3	2017-05-28	2	45.1
A	2	16	Apical Part	20	1	2017-05-27	1	22.37
A	2	16	Apical Part	20	2	2017-05-29	3	67.79
A	2	16	Apical Part	20	3	2017-06-01	6	132.09
A	2	16	Apical Part	21	1	2017-05-27	1	22.37
A	2	16	Apical Part	21	2	2017-05-28	2	45.1
A	2	16	Apical Part	22	1	2017-06-01	6	132.09
A	2	17	Basal Part	2	1	2017-05-28	2	45.1
A	2	17	Basal Part	3	1	2017-05-27	1	22.37
A	2	17	Basal Part	3	2	2017-05-28	2	45.1
A	2	17	Basal Part	3	3	2017-05-30	4	90.33
A	2	17	Basal Part	4	1	2017-05-27	1	22.37
A	2	17	Basal Part	4	2	2017-05-29	3	67.79
A	2	17	Basal Part	4	3	2017-05-31	5	111.4
A	2	17	Basal Part	5	1	2017-05-27	1	22.37
A	2	17	Basal Part	5	2	2017-05-27	1	22.37
A	2	17	Basal Part	5	3	2017-05-28	2	45.1
A	2	17	Basal Part	6	1	2017-05-27	1	22.37
A	2	17	Basal Part	6	2	2017-05-27	1	22.37
A	2	17	Basal Part	6	3	2017-05-28	2	45.1
A	2	17	Basal Part	6	4	2017-05-31	5	111.4
A	2	17	Central Part	7	1	2017-05-27	1	22.37
A	2	17	Central Part	7	2	2017-05-27	1	22.37
A	2	17	Central Part	7	3	2017-05-28	2	45.1
A	2	17	Central Part	7	4	2017-05-29	3	67.79
A	2	17	Central Part	8	1	2017-05-26	0	0
A	2	17	Central Part	8	2	2017-05-27	1	22.37
A	2	17	Central Part	8	3	2017-05-28	2	45.1
A	2	17	Central Part	8	4	2017-05-29	3	67.79
A	2	17	Central Part	9	1	2017-05-26	0	0
A	2	17	Central Part	9	2	2017-05-27	1	22.37
A	2	17	Central Part	9	3	2017-05-28	2	45.1
A	2	17	Central Part	9	4	2017-06-01	6	132.09
A	2	17	Central Part	10	1	2017-05-26	0	0
A	2	17	Central Part	10	2	2017-05-27	1	22.37
A	2	17	Central Part	10	3	2017-05-29	3	67.79
A	2	17	Central Part	10	4	2017-06-01	6	132.09
A	2	17	Central Part	11	1	2017-05-26	0	0
A	2	17	Central Part	11	2	2017-05-26	0	0
A	2	17	Central Part	11	3	2017-05-27	1	22.37
A	2	17	Central Part	11	4	2017-05-31	5	111.4
A	2	17	Central Part	12	1	2017-05-26	0	0
A	2	17	Central Part	12	2	2017-05-26	0	0
A	2	17	Central Part	12	3	2017-05-27	1	22.37
A	2	17	Central Part	12	4	2017-05-28	2	45.1
A	2	17	Central Part	13	1	2017-05-26	0	0
A	2	17	Central Part	13	2	2017-05-26	0	0
A	2	17	Central Part	13	3	2017-05-27	1	22.37
A	2	17	Central Part	13	4	2017-05-28	2	45.1
A	2	17	Central Part	14	1	2017-05-26	0	0
A	2	17	Central Part	14	2	2017-05-26	0	0
A	2	17	Central Part	14	3	2017-05-27	1	22.37
A	2	17	Central Part	14	4	2017-05-28	2	45.1
A	2	17	Central Part	15	1	2017-05-26	0	0
A	2	17	Central Part	15	2	2017-05-26	0	0
A	2	17	Central Part	15	3	2017-05-27	1	22.37
A	2	17	Central Part	15	4	2017-05-28	2	45.1
A	2	17	Central Part	16	1	2017-05-26	0	0
A	2	17	Central Part	16	2	2017-05-26	0	0
A	2	17	Central Part	16	3	2017-05-27	1	22.37
A	2	17	Central Part	16	4	2017-05-28	2	45.1
A	2	17	Apical Part	17	1	2017-05-26	0	0
A	2	17	Apical Part	17	2	2017-05-26	0	0
A	2	17	Apical Part	17	3	2017-05-27	1	22.37
A	2	17	Apical Part	17	4	2017-05-28	2	45.1
A	2	17	Apical Part	18	1	2017-05-26	0	0
A	2	17	Apical Part	18	2	2017-05-26	0	0
A	2	17	Apical Part	18	3	2017-05-27	1	22.37
A	2	17	Apical Part	19	1	2017-05-26	0	0
A	2	17	Apical Part	19	2	2017-05-27	1	22.37
A	2	17	Apical Part	19	3	2017-05-28	2	45.1
A	2	17	Apical Part	20	1	2017-05-26	0	0
A	2	17	Apical Part	20	2	2017-05-26	0	0
A	2	17	Apical Part	20	3	2017-05-27	1	22.37
A	2	17	Apical Part	21	1	2017-05-26	0	0
A	2	17	Apical Part	21	2	2017-05-26	0	0
A	2	17	Apical Part	21	3	2017-05-28	2	45.1
A	2	17	Apical Part	22	1	2017-05-26	0	0
A	3	21	Basal Part	2	1	2017-05-28	2	45.95
A	3	21	Basal Part	3	1	2017-05-28	2	45.95
A	3	21	Basal Part	3	2	2017-05-28	2	45.95
A	3	21	Basal Part	4	1	2017-05-28	2	45.95
A	3	21	Basal Part	4	2	2017-05-28	2	45.95
A	3	21	Basal Part	4	3	2017-05-29	3	69.07
A	3	21	Basal Part	5	1	2017-05-27	1	22.75
A	3	21	Basal Part	5	2	2017-05-28	2	45.95
A	3	21	Basal Part	5	3	2017-05-31	5	113.34
A	3	21	Basal Part	6	1	2017-05-27	1	22.75
A	3	21	Basal Part	6	2	2017-05-28	2	45.95
A	3	21	Basal Part	6	3	2017-05-28	2	45.95
A	3	21	Central Part	7	1	2017-05-27	1	22.75
A	3	21	Central Part	7	2	2017-05-27	1	22.75
A	3	21	Central Part	7	3	2017-05-28	2	45.95
A	3	21	Central Part	8	1	2017-05-27	1	22.75
A	3	21	Central Part	8	2	2017-05-28	2	45.95
A	3	21	Central Part	8	3	2017-05-28	2	45.95
A	3	21	Central Part	8	4	2017-05-29	3	69.07
A	3	21	Central Part	9	1	2017-05-27	1	22.75
A	3	21	Central Part	9	2	2017-05-27	1	22.75
A	3	21	Central Part	9	3	2017-05-28	2	45.95
A	3	21	Central Part	9	4	2017-05-29	3	69.07
A	3	21	Central Part	10	1	2017-05-26	0	0
A	3	21	Central Part	10	2	2017-05-27	1	22.75
A	3	21	Central Part	10	3	2017-05-28	2	45.95
A	3	21	Central Part	10	4	2017-05-31	5	113.34
A	3	21	Central Part	11	1	2017-05-26	0	0
A	3	21	Central Part	11	2	2017-05-27	1	22.75
A	3	21	Central Part	11	3	2017-05-27	1	22.75
A	3	21	Central Part	11	4	2017-05-28	2	45.95
A	3	21	Central Part	12	1	2017-05-26	0	0
A	3	21	Central Part	12	2	2017-05-27	1	22.75
A	3	21	Central Part	12	3	2017-05-27	1	22.75
A	3	21	Central Part	12	4	2017-05-28	2	45.95
A	3	21	Central Part	13	1	2017-05-26	0	0
A	3	21	Central Part	13	2	2017-05-26	0	0
A	3	21	Central Part	13	3	2017-05-27	1	22.75
A	3	21	Central Part	13	4	2017-05-28	2	45.95
A	3	21	Central Part	14	1	2017-05-26	0	0
A	3	21	Central Part	14	2	2017-05-26	0	0
A	3	21	Central Part	14	3	2017-05-27	1	22.75
A	3	21	Central Part	14	4	2017-05-28	2	45.95
A	3	21	Central Part	15	1	2017-05-26	0	0
A	3	21	Central Part	15	2	2017-05-26	0	0
A	3	21	Central Part	15	3	2017-05-27	1	22.75
A	3	21	Central Part	15	4	2017-05-28	2	45.95
A	3	21	Central Part	16	1	2017-05-26	0	0
A	3	21	Central Part	16	2	2017-05-26	0	0
A	3	21	Central Part	16	3	2017-05-27	1	22.75
A	3	21	Central Part	16	4	2017-05-28	2	45.95
A	3	21	Apical Part	17	1	2017-05-26	0	0
A	3	21	Apical Part	17	2	2017-05-26	0	0
A	3	21	Apical Part	17	3	2017-05-27	1	22.75
A	3	21	Apical Part	17	4	2017-05-28	2	45.95
A	3	21	Apical Part	18	1	2017-05-27	1	22.75
A	3	21	Apical Part	18	2	2017-05-27	1	22.75
A	3	21	Apical Part	18	3	2017-05-29	3	69.07
A	3	21	Apical Part	19	1	2017-05-26	0	0
A	3	21	Apical Part	19	2	2017-05-27	1	22.75
A	3	21	Apical Part	19	3	2017-05-31	5	113.34
A	3	21	Apical Part	20	1	2017-05-26	0	0
A	3	21	Apical Part	20	2	2017-05-27	1	22.75
A	3	21	Apical Part	20	3	2017-05-28	2	45.95
A	3	21	Apical Part	21	1	2017-05-26	0	0
A	3	21	Apical Part	21	2	2017-05-27	1	22.75
A	3	21	Apical Part	21	3	2017-05-28	2	45.95
A	3	21	Apical Part	22	1	2017-05-27	1	22.75
A	3	22	Basal Part	2	1	2017-05-29	3	69.07
A	3	22	Basal Part	3	1	2017-05-27	1	22.75
A	3	22	Basal Part	3	2	2017-05-28	2	45.95
A	3	22	Basal Part	4	1	2017-05-27	1	22.75
A	3	22	Basal Part	4	2	2017-05-28	2	45.95
A	3	22	Basal Part	4	3	2017-05-29	3	69.07
A	3	22	Basal Part	5	1	2017-05-27	1	22.75
A	3	22	Basal Part	5	2	2017-05-27	1	22.75
A	3	22	Basal Part	5	3	2017-05-28	2	45.95
A	3	22	Basal Part	6	1	2017-05-27	1	22.75
A	3	22	Basal Part	6	2	2017-05-27	1	22.75
A	3	22	Basal Part	6	3	2017-05-28	2	45.95
A	3	22	Central Part	7	1	2017-05-26	0	0
A	3	22	Central Part	7	2	2017-05-27	1	22.75
A	3	22	Central Part	7	3	2017-05-28	2	45.95
A	3	22	Central Part	7	4	2017-05-29	3	69.07
A	3	22	Central Part	8	1	2017-05-26	0	0
A	3	22	Central Part	8	2	2017-05-26	0	0
A	3	22	Central Part	8	3	2017-05-28	2	45.95
A	3	22	Central Part	9	1	2017-05-26	0	0
A	3	22	Central Part	9	2	2017-05-26	0	0
A	3	22	Central Part	9	3	2017-05-27	1	22.75
A	3	22	Central Part	9	4	2017-05-28	2	45.95
A	3	22	Central Part	10	1	2017-05-26	0	0
A	3	22	Central Part	10	2	2017-05-26	0	0
A	3	22	Central Part	10	3	2017-05-27	1	22.75
A	3	22	Central Part	10	4	2017-05-28	2	45.95
A	3	22	Central Part	11	1	2017-05-26	0	0
A	3	22	Central Part	11	2	2017-05-26	0	0
A	3	22	Central Part	11	3	2017-05-27	1	22.75
A	3	22	Central Part	11	4	2017-05-28	2	45.95
A	3	22	Central Part	12	1	2017-05-26	0	0
A	3	22	Central Part	12	2	2017-05-26	0	0
A	3	22	Central Part	12	3	2017-05-27	1	22.75
A	3	22	Central Part	13	1	2017-05-26	0	0
A	3	22	Central Part	13	2	2017-05-26	0	0
A	3	22	Central Part	13	3	2017-05-27	1	22.75
A	3	22	Central Part	13	4	2017-05-28	2	45.95
A	3	22	Central Part	14	1	2017-05-27	1	22.75
A	3	22	Central Part	14	2	2017-05-27	1	22.75
A	3	22	Central Part	14	3	2017-05-27	1	22.75
A	3	22	Central Part	15	1	2017-05-27	1	22.75
A	3	22	Central Part	15	2	2017-05-27	1	22.75
A	3	22	Central Part	15	3	2017-05-27	1	22.75
A	3	22	Central Part	15	4	2017-05-31	5	113.34
A	3	22	Central Part	16	1	2017-05-27	1	22.75
A	3	22	Central Part	16	2	2017-05-27	1	22.75
A	3	22	Central Part	16	3	2017-05-27	1	22.75
A	3	22	Central Part	16	4	2017-05-29	3	69.07
A	3	22	Apical Part	17	1	2017-05-27	1	22.75
A	3	22	Apical Part	17	2	2017-05-27	1	22.75
A	3	22	Apical Part	17	3	2017-05-27	1	22.75
A	3	22	Apical Part	18	1	2017-05-26	0	0
A	3	22	Apical Part	18	2	2017-05-26	0	0
A	3	22	Apical Part	18	3	2017-05-27	1	22.75
A	3	22	Apical Part	19	1	2017-05-26	0	0
A	3	22	Apical Part	19	2	2017-05-27	1	22.75
A	3	22	Apical Part	19	3	2017-05-27	1	22.75
A	3	22	Apical Part	20	1	2017-05-26	0	0
A	3	22	Apical Part	20	2	2017-05-26	0	0
A	3	22	Apical Part	20	3	2017-05-27	1	22.75
A	3	22	Apical Part	21	1	2017-05-31	5	113.34
A	3	23	Basal Part	2	1	2017-05-29	3	69.07
A	3	23	Basal Part	3	1	2017-05-28	2	45.95
A	3	23	Basal Part	3	2	2017-05-29	3	69.07
A	3	23	Basal Part	4	1	2017-05-28	2	45.95
A	3	23	Basal Part	4	2	2017-05-29	3	69.07
A	3	23	Basal Part	4	3	2017-05-30	4	91.94
A	3	23	Basal Part	5	1	2017-05-28	2	45.95
A	3	23	Basal Part	5	2	2017-05-29	3	69.07
A	3	23	Basal Part	5	3	2017-05-31	5	113.34
A	3	23	Basal Part	6	1	2017-05-28	2	45.95
A	3	23	Basal Part	6	2	2017-05-28	2	45.95
A	3	23	Basal Part	6	3	2017-05-29	3	69.07
A	3	23	Central Part	7	1	2017-05-27	1	22.75
A	3	23	Central Part	7	2	2017-05-28	2	45.95
A	3	23	Central Part	7	3	2017-05-29	3	69.07
A	3	23	Central Part	8	1	2017-05-27	1	22.75
A	3	23	Central Part	8	2	2017-05-28	2	45.95
A	3	23	Central Part	8	3	2017-05-29	3	69.07
A	3	23	Central Part	8	4	2017-05-30	4	91.94
A	3	23	Central Part	9	1	2017-05-27	1	22.75
A	3	23	Central Part	9	2	2017-05-28	2	45.95
A	3	23	Central Part	9	3	2017-06-02	7	155.32
A	3	23	Central Part	10	1	2017-05-27	1	22.75
A	3	23	Central Part	10	2	2017-05-27	1	22.75
A	3	23	Central Part	10	3	2017-05-28	2	45.95
A	3	23	Central Part	10	4	2017-05-29	3	69.07
A	3	23	Central Part	11	1	2017-05-27	1	22.75
A	3	23	Central Part	11	2	2017-05-27	1	22.75
A	3	23	Central Part	11	3	2017-05-28	2	45.95
A	3	23	Central Part	11	4	2017-05-29	3	69.07
A	3	23	Central Part	12	1	2017-05-27	1	22.75
A	3	23	Central Part	12	2	2017-05-27	1	22.75
A	3	23	Central Part	12	3	2017-05-28	2	45.95
A	3	23	Central Part	12	4	2017-05-29	3	69.07
A	3	23	Central Part	13	1	2017-05-26	0	0
A	3	23	Central Part	13	2	2017-05-27	1	22.75
A	3	23	Central Part	13	3	2017-05-28	2	45.95
A	3	23	Central Part	14	1	2017-05-26	0	0
A	3	23	Central Part	14	2	2017-05-27	1	22.75
A	3	23	Central Part	14	3	2017-05-28	2	45.95
A	3	23	Central Part	14	4	2017-05-29	3	69.07
A	3	23	Central Part	15	1	2017-05-26	0	0
A	3	23	Central Part	15	2	2017-05-27	1	22.75
A	3	23	Central Part	15	3	2017-05-28	2	45.95
A	3	23	Central Part	16	1	2017-05-26	0	0
A	3	23	Central Part	16	2	2017-05-27	1	22.75
A	3	23	Central Part	16	3	2017-05-29	3	69.07
A	3	23	Apical Part	17	1	2017-05-26	0	0
A	3	23	Apical Part	17	2	2017-05-27	1	22.75
A	3	23	Apical Part	17	3	2017-05-28	2	45.95
A	3	23	Apical Part	18	1	2017-05-27	1	22.75
A	3	23	Apical Part	18	2	2017-05-27	1	22.75
A	3	23	Apical Part	18	3	2017-05-28	2	45.95
A	3	23	Apical Part	19	1	2017-05-27	1	22.75
A	3	23	Apical Part	19	2	2017-05-27	1	22.75
A	3	23	Apical Part	19	3	2017-05-29	3	69.07
A	3	23	Apical Part	20	1	2017-05-27	1	22.75
A	3	23	Apical Part	20	2	2017-05-27	1	22.75
A	3	23	Apical Part	20	3	2017-05-29	3	69.07
A	3	23	Apical Part	21	1	2017-05-27	1	22.75
A	3	23	Apical Part	21	2	2017-05-29	3	69.07
A	3	23	Apical Part	21	3	2017-05-31	5	113.34
A	4	25	Basal Part	2	1	2017-05-31	5	110.72
A	4	25	Basal Part	3	1	2017-05-28	2	44.88
A	4	25	Basal Part	3	2	2017-05-29	3	67.18
A	4	25	Basal Part	3	3	2017-06-01	6	131.36
A	4	25	Basal Part	4	1	2017-05-28	2	44.88
A	4	25	Basal Part	4	2	2017-05-29	3	67.18
A	4	25	Basal Part	4	3	2017-05-30	4	89.39
A	4	25	Basal Part	5	1	2017-05-28	2	44.88
A	4	25	Basal Part	5	2	2017-05-28	2	44.88
A	4	25	Basal Part	5	3	2017-05-29	3	67.18
A	4	25	Basal Part	6	1	2017-05-28	2	44.88
A	4	25	Basal Part	6	2	2017-05-28	2	44.88
A	4	25	Basal Part	6	3	2017-05-29	3	67.18
A	4	25	Central Part	7	1	2017-05-27	1	22.32
A	4	25	Central Part	7	2	2017-05-28	2	44.88
A	4	25	Central Part	7	3	2017-05-29	3	67.18
A	4	25	Central Part	8	1	2017-05-27	1	22.32
A	4	25	Central Part	8	2	2017-05-28	2	44.88
A	4	25	Central Part	8	3	2017-05-29	3	67.18
A	4	25	Central Part	9	1	2017-05-27	1	22.32
A	4	25	Central Part	9	2	2017-05-27	1	22.32
A	4	25	Central Part	9	3	2017-05-28	2	44.88
A	4	25	Central Part	9	4	2017-05-30	4	89.39
A	4	25	Central Part	10	1	2017-05-27	1	22.32
A	4	25	Central Part	10	2	2017-05-27	1	22.32
A	4	25	Central Part	10	3	2017-05-31	5	110.72
A	4	25	Central Part	11	1	2017-05-27	1	22.32
A	4	25	Central Part	11	2	2017-05-27	1	22.32
A	4	25	Central Part	11	3	2017-05-28	2	44.88
A	4	25	Central Part	11	4	2017-05-29	3	67.18
A	4	25	Central Part	12	1	2017-05-26	0	0
A	4	25	Central Part	12	2	2017-05-27	1	22.32
A	4	25	Central Part	12	3	2017-05-28	2	44.88
A	4	25	Central Part	12	4	2017-05-29	3	67.18
A	4	25	Central Part	13	1	2017-05-26	0	0
A	4	25	Central Part	13	2	2017-05-27	1	22.32
A	4	25	Central Part	13	3	2017-05-28	2	44.88
A	4	25	Central Part	13	4	2017-05-29	3	67.18
A	4	25	Central Part	14	1	2017-05-26	0	0
A	4	25	Central Part	14	2	2017-05-27	1	22.32
A	4	25	Central Part	14	3	2017-05-28	2	44.88
A	4	25	Central Part	15	1	2017-05-26	0	0
A	4	25	Central Part	15	2	2017-05-27	1	22.32
A	4	25	Central Part	15	3	2017-05-28	2	44.88
A	4	25	Central Part	16	1	2017-05-26	0	0
A	4	25	Central Part	16	2	2017-05-27	1	22.32
A	4	25	Central Part	16	3	2017-05-28	2	44.88
A	4	25	Apical Part	17	1	2017-05-26	0	0
A	4	25	Apical Part	17	2	2017-05-27	1	22.32
A	4	25	Apical Part	17	3	2017-05-28	2	44.88
A	4	25	Apical Part	18	1	2017-05-27	1	22.32
A	4	25	Apical Part	18	2	2017-05-28	2	44.88
A	4	25	Apical Part	18	3	2017-05-28	2	44.88
A	4	25	Apical Part	19	1	2017-05-26	0	0
A	4	25	Apical Part	19	2	2017-05-27	1	22.32
A	4	25	Apical Part	19	3	2017-05-28	2	44.88
A	4	25	Apical Part	20	1	2017-05-26	0	0
A	4	25	Apical Part	20	2	2017-05-27	1	22.32
A	4	25	Apical Part	20	3	2017-05-29	3	67.18
A	4	25	Apical Part	21	1	2017-05-27	1	22.32
A	4	25	Apical Part	21	2	2017-05-28	2	44.88
A	4	26	Basal Part	3	1	2017-05-29	3	67.18
A	4	26	Basal Part	3	2	2017-05-30	4	89.39
A	4	26	Basal Part	4	1	2017-05-28	2	44.88
A	4	26	Basal Part	4	2	2017-05-29	3	67.18
A	4	26	Basal Part	4	3	2017-05-31	5	110.72
A	4	26	Basal Part	5	1	2017-05-28	2	44.88
A	4	26	Basal Part	5	2	2017-05-29	3	67.18
A	4	26	Basal Part	5	3	2017-05-30	4	89.39
A	4	26	Basal Part	6	1	2017-05-28	2	44.88
A	4	26	Basal Part	6	2	2017-05-28	2	44.88
A	4	26	Basal Part	6	3	2017-05-29	3	67.18
A	4	26	Central Part	7	1	2017-05-27	1	22.32
A	4	26	Central Part	7	2	2017-05-28	2	44.88
A	4	26	Central Part	7	3	2017-05-29	3	67.18
A	4	26	Central Part	8	1	2017-05-27	1	22.32
A	4	26	Central Part	8	2	2017-05-28	2	44.88
A	4	26	Central Part	8	3	2017-05-29	3	67.18
A	4	26	Central Part	9	1	2017-05-27	1	22.32
A	4	26	Central Part	9	2	2017-05-28	2	44.88
A	4	26	Central Part	9	3	2017-05-29	3	67.18
A	4	26	Central Part	9	4	2017-06-01	6	131.36
A	4	26	Central Part	10	1	2017-05-27	1	22.32
A	4	26	Central Part	10	2	2017-05-28	2	44.88
A	4	26	Central Part	10	3	2017-05-30	4	89.39
A	4	26	Central Part	11	1	2017-05-27	1	22.32
A	4	26	Central Part	11	2	2017-05-27	1	22.32
A	4	26	Central Part	11	3	2017-05-28	2	44.88
A	4	26	Central Part	11	4	2017-05-29	3	67.18
A	4	26	Central Part	12	1	2017-05-26	0	0
A	4	26	Central Part	12	2	2017-05-27	1	22.32
A	4	26	Central Part	12	3	2017-05-28	2	44.88
A	4	26	Central Part	12	4	2017-05-29	3	67.18
A	4	26	Central Part	13	1	2017-05-26	0	0
A	4	26	Central Part	13	2	2017-05-27	1	22.32
A	4	26	Central Part	13	3	2017-05-28	2	44.88
A	4	26	Central Part	14	1	2017-05-26	0	0
A	4	26	Central Part	14	2	2017-05-27	1	22.32
A	4	26	Central Part	14	3	2017-05-28	2	44.88
A	4	26	Central Part	15	1	2017-05-26	0	0
A	4	26	Central Part	15	2	2017-05-27	1	22.32
A	4	26	Central Part	15	3	2017-05-28	2	44.88
A	4	26	Central Part	16	1	2017-05-27	1	22.32
A	4	26	Central Part	16	2	2017-05-28	2	44.88
A	4	26	Central Part	16	3	2017-05-28	2	44.88
A	4	26	Apical Part	17	1	2017-05-26	0	0
A	4	26	Apical Part	17	2	2017-05-27	1	22.32
A	4	26	Apical Part	17	3	2017-05-28	2	44.88
A	4	26	Apical Part	18	1	2017-05-27	1	22.32
A	4	26	Apical Part	18	2	2017-05-27	1	22.32
A	4	26	Apical Part	18	3	2017-05-29	3	67.18
A	4	26	Apical Part	19	1	2017-05-28	2	44.88
A	4	26	Apical Part	19	2	2017-05-31	5	110.72
A	4	26	Apical Part	20	1	2017-05-31	5	110.72
A	4	26	Apical Part	20	2	2017-05-31	5	110.72
A	4	26	Apical Part	21	1	2017-05-31	5	110.72
A	4	26	Apical Part	22	1	2017-05-31	5	110.72

## Sheet: Dynamic study
Sampling_Date	Sampling_Date (°Cdays)	Cultivar	Block	Spikelet_Position	Spikelet_Number	Grain_Number	Grain_weight (mg)
2018-05-29	22.88	A	1	Central Part	11	1	0.91
2018-05-29	0	A	1	Central Part	11	2	0.62
2018-05-29	22.88	A	1	Central Part	12	1	0.94
2018-05-29	22.88	A	1	Central Part	12	2	0.85
2018-05-29	22.88	A	1	Apical Part	19	1	0.99
2018-05-29	0	A	1	Apical Part	19	2	0.47
2018-05-29	22.88	A	1	Apical Part	20	1	0.67
2018-05-29	22.88	A	1	Apical Part	20	2	0.45
2018-05-29	22.88	A	1	Central Part	12	1	1.16
2018-05-29	22.88	A	1	Central Part	12	2	0.79
2018-05-29	22.88	A	1	Central Part	13	1	0.96
2018-05-29	22.88	A	1	Central Part	13	2	0.76
2018-05-29	22.88	A	1	Apical Part	20	1	0.9
2018-05-29	0	A	1	Apical Part	20	2	0.47
2018-05-29	22.88	A	1	Apical Part	21	1	0.7
2018-05-29	0	A	1	Apical Part	21	2	0.42
2018-05-29	22.88	A	1	Central Part	12	1	0.85
2018-05-29	0	A	1	Central Part	12	2	0.68
2018-05-29	22.88	A	1	Central Part	13	1	0.74
2018-05-29	22.88	A	1	Central Part	13	2	0.64
2018-05-29	0	A	1	Apical Part	20	1	0.41
2018-05-29	0	A	1	Apical Part	20	2	0.25
2018-05-29	0	A	1	Apical Part	21	1	0.2
2018-05-29	22.69	A	2	Central Part	11	1	0.71
2018-05-29	0	A	2	Central Part	11	2	0.44
2018-05-29	22.69	A	2	Central Part	12	1	0.75
2018-05-29	0	A	2	Central Part	12	2	0.55
2018-05-29	22.69	A	2	Apical Part	19	1	0.55
2018-05-29	22.69	A	2	Apical Part	19	2	0.26
2018-05-29	22.69	A	2	Apical Part	20	1	0.54
2018-05-29	0	A	2	Apical Part	20	2	0.24
2018-05-29	22.69	A	2	Central Part	12	1	0.72
2018-05-29	22.69	A	2	Central Part	12	2	0.75
2018-05-29	22.69	A	2	Central Part	13	1	0.72
2018-05-29	22.69	A	2	Central Part	13	2	0.58
2018-05-29	22.69	A	2	Apical Part	20	1	0.48
2018-05-29	0	A	2	Apical Part	20	2	0.27
2018-05-29	22.69	A	2	Apical Part	21	1	0.38
2018-05-29	0	A	2	Apical Part	21	2	0.22
2018-05-29	23.12	A	3	Central Part	11	1	1.18
2018-05-29	0	A	3	Central Part	11	2	0.8
2018-05-29	23.12	A	3	Central Part	12	1	0.88
2018-05-29	0	A	3	Central Part	12	2	0.72
2018-05-29	22.3	A	4	Central Part	12	1	0.87
2018-05-29	22.3	A	4	Central Part	12	2	0.44
2018-05-29	22.3	A	4	Central Part	13	1	0.68
2018-05-29	0	A	4	Central Part	13	2	0.54
2018-05-29	22.3	A	4	Apical Part	20	1	0.37
2018-05-29	0	A	4	Apical Part	20	2	0.26
2018-05-29	22.3	A	4	Apical Part	21	1	0.35
2018-05-29	0	A	4	Apical Part	21	2	0.18
2018-05-29	0	A	4	Central Part	11	1	0.46
2018-05-29	0	A	4	Central Part	11	2	0.37
2018-05-29	22.3	A	4	Central Part	12	1	0.51
2018-05-29	0	A	4	Central Part	12	2	0.43
2018-05-29	0	A	4	Apical Part	19	1	0.35
2018-05-29	0	A	4	Apical Part	20	1	0.4
2018-05-29	0	A	4	Apical Part	20	2	0.21
2018-05-30	45.38	A	1	Central Part	11	1	2.1
2018-05-30	45.38	A	1	Central Part	11	2	1.78
2018-05-30	45.38	A	1	Central Part	12	1	1.97
2018-05-30	22.5	A	1	Central Part	12	2	1.85
2018-05-30	45.38	A	1	Apical Part	19	1	1.85
2018-05-30	45.38	A	1	Apical Part	19	2	1.32
2018-05-30	45.38	A	1	Apical Part	20	1	1.77
2018-05-30	22.5	A	1	Apical Part	20	2	1.36
2018-05-30	22.5	A	1	Central Part	12	1	0.87
2018-05-30	0	A	1	Central Part	12	2	0.54
2018-05-30	22.5	A	1	Central Part	13	1	0.68
2018-05-30	0	A	1	Central Part	13	2	0.35
2018-05-30	22.5	A	1	Apical Part	20	1	0.85
2018-05-30	0	A	1	Apical Part	20	2	0.48
2018-05-30	22.5	A	1	Apical Part	21	1	0.61
2018-05-30	0	A	1	Apical Part	21	2	0.41
2018-05-30	45.23	A	2	Central Part	11	1	1.23
2018-05-30	45.23	A	2	Central Part	11	2	1.1
2018-05-30	67.96	A	2	Central Part	12	1	1.49
2018-05-30	45.23	A	2	Central Part	12	2	0.99
2018-05-30	45.23	A	2	Apical Part	19	1	0.72
2018-05-30	22.54	A	2	Apical Part	19	2	0.35
2018-05-30	45.23	A	2	Apical Part	20	1	0.55
2018-05-30	22.54	A	2	Apical Part	20	2	0.31
2018-05-30	45.23	A	2	Central Part	11	1	1.1
2018-05-30	22.54	A	2	Central Part	11	2	0.73
2018-05-30	45.23	A	2	Central Part	12	1	1.02
2018-05-30	22.54	A	2	Central Part	12	2	0.79
2018-05-30	45.23	A	2	Apical Part	19	1	0.7
2018-05-30	22.54	A	2	Apical Part	19	2	0.39
2018-05-30	22.54	A	2	Apical Part	20	1	0.56
2018-05-30	0	A	2	Apical Part	20	2	0.31
2018-05-30	45.23	A	3	Central Part	11	1	2.65
2018-05-30	45.23	A	3	Central Part	11	2	2.26
2018-05-30	45.23	A	3	Central Part	12	1	2.59
2018-05-30	45.23	A	3	Central Part	12	2	2.21
2018-05-30	45.23	A	3	Apical Part	19	1	1.64
2018-05-30	0	A	3	Apical Part	19	2	1.03
2018-05-30	22.54	A	3	Apical Part	20	1	1.21
2018-05-30	0	A	3	Apical Part	20	2	0.57
2018-05-30	22.87	A	3	Central Part	11	1	0.83
2018-05-30	22.87	A	3	Central Part	11	2	0.59
2018-05-30	22.87	A	3	Central Part	12	1	0.78
2018-05-30	22.87	A	3	Central Part	12	2	0.63
2018-05-30	22.87	A	3	Apical Part	19	1	0.48
2018-05-30	0	A	3	Apical Part	19	2	0.32
2018-05-30	0	A	3	Apical Part	20	1	0.38
2018-05-30	0	A	3	Apical Part	20	2	0.28
2018-05-30	44.51	A	4	Central Part	12	1	1
2018-05-30	22.21	A	4	Central Part	12	2	0.75
2018-05-30	44.51	A	4	Central Part	13	1	1.04
2018-05-30	22.21	A	4	Central Part	13	2	0.79
2018-05-30	22.21	A	4	Apical Part	20	1	0.55
2018-05-30	22.21	A	4	Apical Part	20	2	0.42
2018-05-30	22.21	A	4	Apical Part	21	1	0.43
2018-05-30	0	A	4	Apical Part	21	2	0.37
2018-05-30	22.21	A	4	Central Part	11	1	0.78
2018-05-30	22.21	A	4	Central Part	11	2	0.56
2018-05-30	44.51	A	4	Central Part	12	1	0.75
2018-05-30	22.21	A	4	Central Part	12	2	0.53
2018-05-30	22.21	A	4	Apical Part	19	1	0.36
2018-05-30	0	A	4	Apical Part	19	2	0.3
2018-05-30	22.21	A	4	Apical Part	20	1	0.36
2018-05-30	22.21	A	4	Apical Part	20	2	0.23
2018-05-30	22.35	R	2	Central Part	10	1	1.16
2018-05-30	22.35	R	2	Central Part	10	2	0.95
2018-05-30	22.35	R	2	Central Part	11	1	1.23
2018-05-30	0	R	2	Central Part	11	2	0.91
2018-05-30	22.35	R	2	Apical Part	17	1	0.89
2018-05-30	0	R	2	Apical Part	17	2	0.47
2018-05-30	22.35	R	2	Apical Part	18	1	0.74
2018-05-30	0	R	2	Apical Part	18	2	0.36
2018-05-30	22.35	R	2	Central Part	10	1	0.77
2018-05-30	0	R	2	Central Part	10	2	0.59
2018-05-30	22.35	R	2	Central Part	11	1	0.88
2018-05-30	0	R	2	Central Part	11	2	0.6
2018-05-30	22.35	R	2	Apical Part	17	1	0.77
2018-05-30	0	R	2	Apical Part	17	2	0.48
2018-05-30	22.35	R	2	Apical Part	18	1	0.71
2018-05-30	0	R	2	Apical Part	18	2	0.42
2018-05-30	22.35	R	2	Central Part	10	1	0.78
2018-05-30	0	R	2	Central Part	10	2	0.57
2018-05-30	22.35	R	2	Central Part	11	1	0.82
2018-05-30	0	R	2	Central Part	11	2	0.61
2018-05-30	22.35	R	2	Apical Part	17	1	0.68
2018-05-30	0	R	2	Apical Part	17	2	0.41
2018-05-30	22.35	R	2	Apical Part	18	1	0.63
2018-05-30	0	R	2	Apical Part	18	2	0.36
2018-05-30	0	R	3	Central Part	10	1	0.58
2018-05-30	0	R	3	Central Part	10	2	0.48
2018-05-30	0	R	3	Central Part	11	1	0.65
2018-05-30	0	R	3	Central Part	11	2	0.44
2018-05-30	0	R	3	Apical Part	17	1	0.54
2018-05-30	0	R	3	Apical Part	17	2	0.36
2018-05-30	0	R	3	Apical Part	18	1	0.5
2018-05-30	0	R	3	Apical Part	18	2	0.28
2018-05-30	22.5	R	3	Central Part	10	1	0.79
2018-05-30	0	R	3	Central Part	10	2	0.62
2018-05-30	22.5	R	3	Central Part	11	1	0.88
2018-05-30	22.5	R	3	Central Part	11	2	0.62
2018-05-30	22.5	R	3	Apical Part	17	1	0.74
2018-05-30	0	R	3	Apical Part	17	2	0.3
2018-05-30	22.5	R	3	Apical Part	18	1	0.63
2018-05-30	0	R	3	Apical Part	18	2	0
2018-05-30	22.5	R	3	Central Part	10	1	0.79
2018-05-30	0	R	3	Central Part	10	2	0.58
2018-05-30	22.5	R	3	Central Part	11	1	0.78
2018-05-30	0	R	3	Central Part	11	2	0.55
2018-05-30	22.5	R	3	Apical Part	17	1	0.65
2018-05-30	0	R	3	Apical Part	17	2	0.44
2018-05-30	22.5	R	3	Apical Part	18	1	0.68
2018-05-30	0	R	3	Apical Part	18	2	0.46
2018-05-30	22.21	R	4	Central Part	10	1	0.9
2018-05-30	0	R	4	Central Part	10	2	0.61
2018-05-30	22.21	R	4	Central Part	11	1	0.88
2018-05-30	0	R	4	Central Part	11	2	0.59
2018-05-30	22.21	R	4	Apical Part	17	1	0.82
2018-05-30	22.21	R	4	Apical Part	17	2	0.58
2018-05-30	22.21	R	4	Apical Part	18	1	0.83
2018-05-30	22.21	R	4	Apical Part	18	2	0.53
2018-05-30	22.21	R	4	Central Part	10	1	1.03
2018-05-30	0	R	4	Central Part	10	2	0.54
2018-05-30	22.21	R	4	Central Part	11	1	0.86
2018-05-30	0	R	4	Central Part	11	2	0.59
2018-05-30	0	R	4	Apical Part	17	1	0.62
2018-05-30	0	R	4	Apical Part	17	2	0.3
2018-05-30	0	R	4	Apical Part	18	1	0.49
2018-05-30	0	R	4	Apical Part	18	2	0.13
2018-05-31	0	A	1	Basal Part	3	1	0.53
2018-05-31	0	A	1	Basal Part	3	2	0.28
2018-05-31	0	A	1	Basal Part	4	1	0.52
2018-05-31	0	A	1	Basal Part	4	2	0.35
2018-05-31	43.52	A	1	Central Part	12	1	1.15
2018-05-31	21.02	A	1	Central Part	12	2	0.87
2018-05-31	43.52	A	1	Central Part	13	1	0.93
2018-05-31	21.02	A	1	Central Part	13	2	1.12
2018-05-31	43.52	A	1	Apical Part	20	1	0.61
2018-05-31	21.02	A	1	Apical Part	20	2	0.64
2018-05-31	0	A	1	Apical Part	21	1	0.6
2018-05-31	0	A	1	Apical Part	21	2	0.43
2018-05-31	21.02	A	1	Basal Part	3	1	0.74
2018-05-31	0	A	1	Basal Part	3	2	0.29
2018-05-31	21.02	A	1	Basal Part	4	1	0.68
2018-05-31	0	A	1	Basal Part	4	2	0.37
2018-05-31	43.52	A	1	Central Part	11	1	1.45
2018-05-31	21.02	A	1	Central Part	11	2	0.97
2018-05-31	43.52	A	1	Central Part	12	1	1.47
2018-05-31	43.52	A	1	Central Part	12	2	1.1
2018-05-31	43.52	A	1	Apical Part	19	1	1.22
2018-05-31	21.02	A	1	Apical Part	19	2	0.54
2018-05-31	43.52	A	1	Apical Part	20	1	0.85
2018-05-31	21.02	A	1	Apical Part	20	2	0.49
2018-05-31	0	A	2	Basal Part	3	1	0.38
2018-05-31	0	A	2	Basal Part	3	2	0.19
2018-05-31	21.07	A	2	Basal Part	4	1	0.76
2018-05-31	21.07	A	2	Basal Part	4	2	0.34
2018-05-31	66.26	A	2	Central Part	11	1	1.55
2018-05-31	43.57	A	2	Central Part	11	2	1.23
2018-05-31	66.26	A	2	Central Part	12	1	1.68
2018-05-31	43.57	A	2	Central Part	12	2	1.39
2018-05-31	66.26	A	2	Apical Part	19	1	0.44
2018-05-31	43.57	A	2	Apical Part	19	2	0.35
2018-05-31	21.07	A	2	Apical Part	20	1	0.33
2018-05-31	0	A	2	Apical Part	20	2	0.41
2018-05-31	21.07	A	2	Basal Part	3	1	0.46
2018-05-31	0	A	2	Basal Part	3	2	0.34
2018-05-31	21.07	A	2	Basal Part	4	1	0.5
2018-05-31	0	A	2	Basal Part	4	2	0.31
2018-05-31	43.57	A	2	Central Part	12	1	1.34
2018-05-31	43.57	A	2	Central Part	12	2	0.96
2018-05-31	43.57	A	2	Central Part	13	1	1.26
2018-05-31	43.57	A	2	Central Part	13	2	0.85
2018-05-31	21.07	A	2	Apical Part	20	1	0.25
2018-05-31	0	A	2	Apical Part	20	2	0.21
2018-05-31	0	A	2	Basal Part	3	1	0
2018-05-31	0	A	2	Basal Part	3	2	0.01
2018-05-31	0	A	2	Basal Part	4	1	0.35
2018-05-31	0	A	2	Basal Part	4	2	0.19
2018-05-31	43.57	A	2	Central Part	11	1	0.95
2018-05-31	21.07	A	2	Central Part	11	2	0.78
2018-05-31	43.57	A	2	Central Part	12	1	1.06
2018-05-31	21.07	A	2	Central Part	12	2	0.82
2018-05-31	43.57	A	2	Apical Part	19	1	0.44
2018-05-31	21.07	A	2	Apical Part	19	2	0.31
2018-05-31	21.07	A	2	Apical Part	20	1	0.18
2018-05-31	0	A	2	Apical Part	20	2	0.12
2018-05-31	44.27	A	3	Basal Part	3	1	1.08
2018-05-31	44.27	A	3	Basal Part	3	2	0.66
2018-05-31	44.27	A	3	Basal Part	4	1	1.5
2018-05-31	21.4	A	3	Basal Part	4	2	0.95
2018-05-31	67.39	A	3	Central Part	12	1	2.6
2018-05-31	67.39	A	3	Central Part	12	2	2.21
2018-05-31	67.39	A	3	Central Part	13	1	2.61
2018-05-31	67.39	A	3	Central Part	13	2	2.06
2018-05-31	67.39	A	3	Apical Part	20	1	0.23
2018-05-31	21.4	A	3	Apical Part	20	2	1.1
2018-05-31	67.39	A	3	Apical Part	21	1	0.37
2018-05-31	67.39	A	3	Apical Part	21	2	0.17
2018-05-31	21.4	A	3	Basal Part	3	1	0.38
2018-05-31	0	A	3	Basal Part	3	2	0.07
2018-05-31	21.4	A	3	Basal Part	4	1	0.53
2018-05-31	21.4	A	3	Basal Part	4	2	0.34
2018-05-31	44.27	A	3	Central Part	11	1	0.46
2018-05-31	21.4	A	3	Central Part	11	2	0.91
2018-05-31	44.27	A	3	Central Part	12	1	1.35
2018-05-31	44.27	A	3	Central Part	12	2	0.76
2018-05-31	44.27	A	3	Apical Part	19	1	0.45
2018-05-31	21.4	A	3	Apical Part	19	2	0.33
2018-05-31	0	A	3	Apical Part	20	1	0.82
2018-05-31	0	A	4	Basal Part	3	1	0.28
2018-05-31	0	A	4	Basal Part	3	2	0.14
2018-05-31	21.33	A	4	Basal Part	4	1	0.42
2018-05-31	0	A	4	Basal Part	4	2	0.2
2018-05-31	43.54	A	4	Central Part	12	1	1.12
2018-05-31	43.54	A	4	Central Part	12	2	0.85
2018-05-31	43.54	A	4	Central Part	13	1	1.21
2018-05-31	43.54	A	4	Central Part	13	2	0.83
2018-05-31	21.33	A	4	Apical Part	20	1	0.44
2018-05-31	0	A	4	Apical Part	20	2	0.11
2018-05-31	21.33	A	4	Apical Part	21	1	0.25
2018-05-31	0	A	4	Apical Part	21	2	0.05
2018-05-31	66.45	R	1	Basal Part	3	1	2.2
2018-05-31	0	R	1	Basal Part	3	2	1.22
2018-05-31	66.45	R	1	Basal Part	4	1	2.32
2018-05-31	0	R	1	Basal Part	4	2	1.34
2018-05-31	89.36	R	1	Central Part	10	1	3.48
2018-05-31	89.36	R	1	Central Part	10	2	3.11
2018-05-31	89.36	R	1	Central Part	11	1	3.69
2018-05-31	66.45	R	1	Central Part	11	2	3.42
2018-05-31	89.36	R	1	Apical Part	17	1	2.85
2018-05-31	89.36	R	1	Apical Part	17	2	1.39
2018-05-31	89.36	R	1	Apical Part	18	1	3.14
2018-05-31	66.45	R	1	Apical Part	18	2	1.1
2018-05-31	66.45	R	1	Basal Part	3	1	1.96
2018-05-31	43.66	R	1	Basal Part	3	2	1.19
2018-05-31	66.45	R	1	Basal Part	4	1	2.28
2018-05-31	43.66	R	1	Basal Part	4	2	1.47
2018-05-31	89.36	R	1	Central Part	10	1	3.07
2018-05-31	66.45	R	1	Central Part	10	2	2.56
2018-05-31	89.36	R	1	Central Part	11	1	3.04
2018-05-31	89.36	R	1	Central Part	11	2	2.54
2018-05-31	89.36	R	1	Apical Part	17	1	2.94
2018-05-31	66.45	R	1	Apical Part	17	2	2.29
2018-05-31	89.36	R	1	Apical Part	18	1	2.82
2018-05-31	66.45	R	1	Apical Part	18	2	1.95
2018-05-31	21	R	2	Basal Part	3	1	0.64
2018-05-31	0	R	2	Basal Part	3	2	0.36
2018-05-31	21	R	2	Basal Part	4	1	0.73
2018-05-31	0	R	2	Basal Part	4	2	0.43
2018-05-31	43.35	R	2	Central Part	10	1	1.31
2018-05-31	43.35	R	2	Central Part	10	2	0.99
2018-05-31	43.35	R	2	Central Part	11	1	1.34
2018-05-31	43.35	R	2	Central Part	11	2	1.07
2018-05-31	43.35	R	2	Apical Part	17	1	1.05
2018-05-31	21	R	2	Apical Part	17	2	0.74
2018-05-31	43.35	R	2	Apical Part	18	1	0.9
2018-05-31	21	R	2	Apical Part	18	2	0.58
2018-05-31	21	R	2	Basal Part	3	1	0.39
2018-05-31	0	R	2	Basal Part	3	2	0.31
2018-05-31	21	R	2	Basal Part	4	1	0.76
2018-05-31	0	R	2	Basal Part	4	2	0.54
2018-05-31	43.35	R	2	Central Part	10	1	0.94
2018-05-31	43.35	R	2	Central Part	10	2	1.1
2018-05-31	43.35	R	2	Central Part	11	1	1.51
2018-05-31	43.35	R	2	Central Part	11	2	1
2018-05-31	43.35	R	2	Apical Part	17	1	1
2018-05-31	21	R	2	Apical Part	17	2	0.61
2018-05-31	43.35	R	2	Apical Part	18	1	0.89
2018-05-31	21	R	2	Apical Part	18	2	0.59
2018-05-31	21.32	R	3	Basal Part	3	1	0.64
2018-05-31	0	R	3	Basal Part	3	2	0.29
2018-05-31	21.32	R	3	Basal Part	4	1	0.68
2018-05-31	0	R	3	Basal Part	4	2	0.39
2018-05-31	43.82	R	3	Central Part	10	1	1.17
2018-05-31	21.32	R	3	Central Part	10	2	0.89
2018-05-31	43.82	R	3	Central Part	11	1	1.2
2018-05-31	43.82	R	3	Central Part	11	2	0.92
2018-05-31	43.82	R	3	Apical Part	17	1	0.83
2018-05-31	21.32	R	3	Apical Part	17	2	0.6
2018-05-31	43.82	R	3	Apical Part	18	1	0.74
2018-05-31	21.32	R	3	Apical Part	18	2	0.38
2018-05-31	21.32	R	3	Basal Part	3	1	0.82
2018-05-31	0	R	3	Basal Part	3	2	0.42
2018-05-31	21.32	R	3	Basal Part	4	1	0.93
2018-05-31	0	R	3	Basal Part	4	2	0.56
2018-05-31	66.49	R	3	Central Part	10	1	1.53
2018-05-31	43.82	R	3	Central Part	10	2	1.31
2018-05-31	66.49	R	3	Central Part	11	1	1.82
2018-05-31	66.49	R	3	Central Part	11	2	1.25
2018-05-31	66.49	R	3	Apical Part	17	1	1.65
2018-05-31	43.82	R	3	Apical Part	17	2	1.15
2018-05-31	66.49	R	3	Apical Part	18	1	1.46
2018-05-31	43.82	R	3	Apical Part	18	2	1
2018-05-31	21.33	R	4	Basal Part	3	1	1.22
2018-05-31	0	R	4	Basal Part	3	2	0.98
2018-05-31	21.33	R	4	Basal Part	4	1	1.23
2018-05-31	0	R	4	Basal Part	4	2	1.09
2018-05-31	43.54	R	4	Central Part	10	1	0.67
2018-05-31	43.54	R	4	Central Part	10	2	0.47
2018-05-31	43.54	R	4	Central Part	11	1	0.81
2018-05-31	21.33	R	4	Central Part	11	2	0.57
2018-05-31	43.54	R	4	Apical Part	17	1	1.09
2018-05-31	21.33	R	4	Apical Part	17	2	0.66
2018-05-31	43.54	R	4	Apical Part	18	1	0.93
2018-05-31	21.33	R	4	Apical Part	18	2	0.54
2018-05-31	43.54	R	4	Basal Part	3	1	0.98
2018-05-31	21.33	R	4	Basal Part	3	2	0.6
2018-05-31	43.54	R	4	Basal Part	4	1	1.24
2018-05-31	21.33	R	4	Basal Part	4	2	0.85
2018-05-31	65.8	R	4	Central Part	10	1	2.13
2018-05-31	43.54	R	4	Central Part	10	2	1.59
2018-05-31	65.8	R	4	Central Part	11	1	2.09
2018-05-31	43.54	R	4	Central Part	11	2	1.55
2018-05-31	65.8	R	4	Apical Part	17	1	1.97
2018-05-31	43.54	R	4	Apical Part	17	2	1.01
2018-05-31	65.8	R	4	Apical Part	18	1	1.63
2018-05-31	65.8	R	4	Apical Part	18	2	0.55
2018-06-04	125.96	A	1	Basal Part	3	1	3.75
2018-06-04	125.96	A	1	Basal Part	3	2	3.07
2018-06-04	125.96	A	1	Basal Part	4	1	4.35
2018-06-04	125.96	A	1	Basal Part	4	2	3.84
2018-06-04	171.8	A	1	Central Part	11	1	6.61
2018-06-04	148.84	A	1	Central Part	11	2	6.09
2018-06-04	171.8	A	1	Central Part	12	1	7.07
2018-06-04	148.84	A	1	Central Part	12	2	6.15
2018-06-04	171.8	A	1	Apical Part	19	1	5.97
2018-06-04	148.84	A	1	Apical Part	19	2	1.35
2018-06-04	171.8	A	1	Apical Part	20	1	4.87
2018-06-04	148.84	A	1	Apical Part	20	2	3.59
2018-06-04	148.84	A	1	Basal Part	3	1	5.03
2018-06-04	103.46	A	1	Basal Part	3	2	3.98
2018-06-04	148.84	A	1	Basal Part	4	1	5.57
2018-06-04	148.84	A	1	Basal Part	4	2	5.01
2018-06-04	148.84	A	1	Central Part	12	1	8.57
2018-06-04	148.84	A	1	Central Part	12	2	7.47
2018-06-04	148.84	A	1	Central Part	13	1	8.11
2018-06-04	148.84	A	1	Central Part	13	2	7.59
2018-06-04	148.84	A	1	Apical Part	20	2	5.23
2018-06-04	148.84	A	1	Apical Part	21	1	5.91
2018-06-04	148.84	A	1	Apical Part	21	2	4.17
2018-06-04	126.19	A	2	Basal Part	3	1	3.79
2018-06-04	126.19	A	2	Basal Part	3	2	2.76
2018-06-04	126.19	A	2	Basal Part	4	1	4.21
2018-06-04	126.19	A	2	Basal Part	4	2	3.78
2018-06-04	148.88	A	2	Central Part	11	1	6.08
2018-06-04	148.88	A	2	Central Part	11	2	5.63
2018-06-04	171.61	A	2	Central Part	12	1	6.55
2018-06-04	148.88	A	2	Central Part	12	2	5.94
2018-06-04	148.88	A	2	Apical Part	19	2	3.45
2018-06-04	148.88	A	2	Apical Part	20	2	3.25
2018-06-04	103.65	A	2	Basal Part	3	1	3.91
2018-06-04	103.65	A	2	Basal Part	3	2	3.13
2018-06-04	103.65	A	2	Basal Part	4	1	4.4
2018-06-04	103.65	A	2	Basal Part	4	2	3.72
2018-06-04	148.88	A	2	Central Part	12	1	6.32
2018-06-04	148.88	A	2	Central Part	12	2	5.4
2018-06-04	148.88	A	2	Central Part	13	1	5.99
2018-06-04	148.88	A	2	Central Part	13	2	5.54
2018-06-04	148.88	A	2	Apical Part	20	1	4.05
2018-06-04	103.65	A	2	Apical Part	21	2	2.4
2018-06-04	127.03	A	3	Basal Part	3	1	4.31
2018-06-04	104.16	A	3	Basal Part	3	2	3.33
2018-06-04	127.03	A	3	Basal Part	4	1	5.29
2018-06-04	127.03	A	3	Basal Part	4	2	4.52
2018-06-04	150.15	A	3	Central Part	11	1	8.61
2018-06-04	150.15	A	3	Central Part	11	2	7.65
2018-06-04	150.15	A	3	Central Part	12	1	8.33
2018-06-04	150.15	A	3	Central Part	12	2	8.02
2018-06-04	150.15	A	3	Apical Part	19	1	7.38
2018-06-04	150.15	A	3	Apical Part	19	2	6.08
2018-06-04	150.15	A	3	Apical Part	20	1	6.77
2018-06-04	150.15	A	3	Apical Part	20	2	5.23
2018-06-04	104.16	A	3	Basal Part	3	1	2.46
2018-06-04	104.16	A	3	Basal Part	3	2	3.49
2018-06-04	104.16	A	3	Basal Part	4	1	4.23
2018-06-04	104.16	A	3	Basal Part	4	2	3.38
2018-06-04	150.15	A	3	Central Part	12	1	6.21
2018-06-04	150.15	A	3	Central Part	12	2	5.53
2018-06-04	150.15	A	3	Central Part	13	1	6.23
2018-06-04	150.15	A	3	Central Part	13	2	5.47
2018-06-04	150.15	A	3	Apical Part	20	1	4.11
2018-06-04	150.15	A	3	Apical Part	20	2	2.35
2018-06-04	150.15	A	3	Apical Part	21	1	3.93
2018-06-04	81.89	A	4	Basal Part	3	1	2.88
2018-06-04	81.89	A	4	Basal Part	4	1	3.36
2018-06-04	81.89	A	4	Basal Part	4	2	2.64
2018-06-04	170.29	A	4	Central Part	11	1	6.29
2018-06-04	147.73	A	4	Central Part	11	2	4.76
2018-06-04	170.29	A	4	Central Part	12	1	6.09
2018-06-04	147.73	A	4	Central Part	12	2	5.02
2018-06-04	81.89	A	4	Apical Part	19	2	2.86
2018-06-04	103.22	A	4	Basal Part	3	1	3.51
2018-06-04	103.22	A	4	Basal Part	3	2	2.27
2018-06-04	103.22	A	4	Basal Part	4	1	3.69
2018-06-04	103.22	A	4	Basal Part	4	2	2.97
2018-06-04	147.73	A	4	Central Part	12	1	5.29
2018-06-04	103.22	A	4	Central Part	12	2	4.42
2018-06-04	147.73	A	4	Central Part	13	1	5.25
2018-06-04	147.73	A	4	Central Part	13	2	4.36
2018-06-04	147.73	A	4	Apical Part	20	1	3.46
2018-06-04	147.73	A	4	Apical Part	21	1	2.55
2018-06-04	148.99	R	1	Basal Part	3	1	5.09
2018-06-04	126.2	R	1	Basal Part	3	2	3.78
2018-06-04	148.99	R	1	Basal Part	4	1	6.05
2018-06-04	126.2	R	1	Basal Part	4	2	4.9
2018-06-04	171.9	R	1	Central Part	10	1	7.74
2018-06-04	126.2	R	1	Central Part	10	2	7.14
2018-06-04	171.9	R	1	Central Part	11	1	8.34
2018-06-04	148.99	R	1	Central Part	11	2	7.31
2018-06-04	171.9	R	1	Apical Part	17	1	8.12
2018-06-04	126.2	R	1	Apical Part	18	1	7.29
2018-06-04	103.66	R	1	Apical Part	18	2	5.81
2018-06-04	126.2	R	1	Basal Part	3	1	4.41
2018-06-04	126.2	R	1	Basal Part	3	2	3.41
2018-06-04	126.2	R	1	Basal Part	4	1	4.9
2018-06-04	126.2	R	1	Basal Part	4	2	4.26
2018-06-04	148.99	R	1	Central Part	10	1	6.98
2018-06-04	126.2	R	1	Central Part	10	2	6.21
2018-06-04	148.99	R	1	Central Part	11	1	3.7
2018-06-04	148.99	R	1	Apical Part	17	1	6.23
2018-06-04	148.99	R	1	Apical Part	17	2	4.39
2018-06-04	148.99	R	1	Apical Part	18	1	3.7
2018-06-04	148.99	R	1	Apical Part	18	2	4.1
2018-06-04	126.2	R	1	Basal Part	3	2	4.69
2018-06-04	126.2	R	1	Basal Part	4	1	6.48
2018-06-04	126.2	R	1	Basal Part	4	2	5.2
2018-06-04	171.9	R	1	Central Part	10	1	9.04
2018-06-04	148.99	R	1	Central Part	10	2	7.99
2018-06-04	171.9	R	1	Central Part	11	1	9.4
2018-06-04	171.9	R	1	Central Part	11	2	8.17
2018-06-04	148.99	R	1	Apical Part	17	1	8.04
2018-06-04	82.54	R	1	Apical Part	17	2	6.71
2018-06-04	82.54	R	1	Apical Part	18	1	8.06
2018-06-04	82.54	R	1	Apical Part	18	2	6.26
2018-06-04	81.39	R	2	Basal Part	3	1	3.98
2018-06-04	81.39	R	2	Basal Part	3	2	2.67
2018-06-04	147.32	R	2	Basal Part	4	1	4.72
2018-06-04	81.39	R	2	Basal Part	4	2	3.58
2018-06-04	169.99	R	2	Central Part	10	1	6.41
2018-06-04	147.32	R	2	Central Part	10	2	5.67
2018-06-04	169.99	R	2	Central Part	11	1	6.28
2018-06-04	147.32	R	2	Central Part	11	2	5.93
2018-06-04	147.32	R	2	Apical Part	17	1	6.01
2018-06-04	102.39	R	2	Apical Part	17	2	4.34
2018-06-04	169.99	R	2	Apical Part	18	1	5.49
2018-06-04	147.32	R	2	Apical Part	18	2	2.37
2018-06-04	81.39	R	2	Basal Part	3	1	3.27
2018-06-04	81.39	R	2	Basal Part	3	2	2.04
2018-06-04	81.39	R	2	Basal Part	4	1	4.38
2018-06-04	81.39	R	2	Basal Part	4	2	2.85
2018-06-04	147.32	R	2	Central Part	10	1	5.9
2018-06-04	81.39	R	2	Central Part	10	2	5.18
2018-06-04	147.32	R	2	Central Part	11	1	6.12
2018-06-04	147.32	R	2	Central Part	11	2	5.51
2018-06-04	169.99	R	2	Apical Part	17	1	5.45
2018-06-04	147.32	R	2	Apical Part	17	2	4.18
2018-06-04	169.99	R	2	Apical Part	18	1	5.38
2018-06-04	147.32	R	2	Apical Part	18	2	3.82
2018-06-04	148.23	R	4	Basal Part	3	1	4.84
2018-06-04	82.43	R	4	Basal Part	3	2	3.97
2018-06-04	148.23	R	4	Basal Part	4	1	6.01
2018-06-04	148.23	R	4	Basal Part	4	2	4.97
2018-06-04	170.71	R	4	Central Part	10	1	8.12
2018-06-04	170.71	R	4	Central Part	10	2	7.06
2018-06-04	170.71	R	4	Central Part	11	1	8.07
2018-06-04	170.71	R	4	Central Part	11	2	6.25
2018-06-04	170.71	R	4	Apical Part	17	1	6.95
2018-06-04	148.23	R	4	Apical Part	17	2	5.43
2018-06-04	170.71	R	4	Apical Part	18	1	6.77
2018-06-04	148.23	R	4	Apical Part	18	2	4.69
2018-06-04	82.43	R	4	Basal Part	3	1	4.34
2018-06-04	82.43	R	4	Basal Part	3	2	3.26
2018-06-04	148.23	R	4	Basal Part	4	1	4.97
2018-06-04	82.43	R	4	Basal Part	4	2	4.12
2018-06-04	148.23	R	4	Central Part	10	1	6.6
2018-06-04	148.23	R	4	Central Part	10	2	5.65
2018-06-04	170.71	R	4	Central Part	11	1	6.83
2018-06-04	148.23	R	4	Central Part	11	2	5.81
2018-06-04	170.71	R	4	Apical Part	17	1	6.07
2018-06-04	148.23	R	4	Apical Part	17	2	4.18
2018-06-04	170.71	R	4	Apical Part	18	1	5.77
2018-06-04	148.23	R	4	Apical Part	18	2	3.85
2018-06-04	148.23	R	4	Basal Part	3	1	4.84
2018-06-04	82.43	R	4	Basal Part	3	2	3.98
2018-06-04	148.2	R	4	Basal Part	4	1	5.68
2018-06-04	82.43	R	4	Basal Part	4	2	4.58
2018-06-04	170.71	R	4	Central Part	10	1	7.73
2018-06-04	148.23	R	4	Central Part	10	2	6.54
2018-06-04	170.71	R	4	Central Part	11	1	7.05
2018-06-04	170.71	R	4	Central Part	11	2	6.52
2018-06-04	170.71	R	4	Apical Part	17	1	6.97
2018-06-04	148.23	R	4	Apical Part	17	2	5.21
2018-06-04	170.71	R	4	Apical Part	18	1	6.35
2018-06-04	148.23	R	4	Apical Part	18	2	4.66
2018-06-07	184.06	A	1	Basal Part	3	1	6.83
2018-06-07	184.06	A	1	Basal Part	3	2	5.11
2018-06-07	184.06	A	1	Basal Part	4	1	7.79
2018-06-07	184.06	A	1	Basal Part	4	2	6.36
2018-06-07	206.94	A	1	Central Part	11	1	11.75
2018-06-07	206.94	A	1	Central Part	11	2	10.54
2018-06-07	229.9	A	1	Central Part	12	1	12.25
2018-06-07	206.94	A	1	Central Part	12	2	10.24
2018-06-07	229.9	A	1	Apical Part	19	1	9.73
2018-06-07	206.94	A	1	Apical Part	19	2	7.16
2018-06-07	206.94	A	1	Apical Part	20	1	9
2018-06-07	206.94	A	1	Apical Part	20	2	6.45
2018-06-07	161.56	A	1	Basal Part	3	1	6.8
2018-06-07	206.94	A	1	Basal Part	4	1	9.88
2018-06-07	140.54	A	1	Basal Part	4	2	8.26
2018-06-07	206.94	A	1	Central Part	12	1	14.79
2018-06-07	206.94	A	1	Central Part	12	2	13.84
2018-06-07	206.94	A	1	Central Part	13	1	14.95
2018-06-07	206.94	A	1	Central Part	13	2	13.96
2018-06-07	206.94	A	1	Apical Part	20	1	12.28
2018-06-07	206.94	A	1	Apical Part	20	2	8.64
2018-06-07	206.94	A	1	Apical Part	21	1	10.6
2018-06-07	161.21	A	2	Basal Part	3	1	7.3
2018-06-07	161.21	A	2	Basal Part	3	2	6.21
2018-06-07	161.21	A	2	Basal Part	4	1	8.51
2018-06-07	161.21	A	2	Basal Part	4	2	7.68
2018-06-07	206.44	A	2	Central Part	12	1	11.85
2018-06-07	206.44	A	2	Central Part	12	2	11.22
2018-06-07	206.44	A	2	Central Part	13	1	12.21
2018-06-07	206.44	A	2	Central Part	13	2	11.23
2018-06-07	206.44	A	2	Apical Part	20	1	9.22
2018-06-07	206.44	A	2	Apical Part	20	2	3.04
2018-06-07	206.44	A	2	Apical Part	21	1	5.7
2018-06-07	183.75	A	2	Basal Part	3	1	7.56
2018-06-07	183.75	A	2	Basal Part	3	2	5.74
2018-06-07	183.75	A	2	Basal Part	4	1	8.11
2018-06-07	183.75	A	2	Basal Part	4	2	6.47
2018-06-07	229.17	A	2	Central Part	11	1	12.78
2018-06-07	206.44	A	2	Central Part	11	2	11.39
2018-06-07	229.17	A	2	Central Part	12	1	11.87
2018-06-07	206.44	A	2	Central Part	12	2	11.59
2018-06-07	140.18	A	2	Apical Part	19	2	7.73
2018-06-07	162.41	A	3	Basal Part	3	1	8.48
2018-06-07	162.41	A	3	Basal Part	3	2	7.62
2018-06-07	162.41	A	3	Basal Part	4	1	9.83
2018-06-07	162.41	A	3	Basal Part	4	2	8.9
2018-06-07	208.4	A	3	Central Part	12	1	13.8
2018-06-07	208.4	A	3	Central Part	12	2	12.67
2018-06-07	208.4	A	3	Central Part	13	1	13.64
2018-06-07	208.4	A	3	Central Part	13	2	12.62
2018-06-07	162.41	A	3	Apical Part	20	2	8.39
2018-06-07	162.41	A	3	Apical Part	21	1	8.09
2018-06-07	141.01	A	3	Basal Part	3	1	7.78
2018-06-07	141.01	A	3	Basal Part	3	2	6.66
2018-06-07	141.01	A	3	Basal Part	4	1	9.14
2018-06-07	141.01	A	3	Basal Part	4	2	8.43
2018-06-07	208.4	A	3	Central Part	11	1	12.05
2018-06-07	208.4	A	3	Central Part	11	2	10.93
2018-06-07	208.4	A	3	Central Part	12	1	12.64
2018-06-07	208.4	A	3	Central Part	12	2	11.1
2018-06-07	208.4	A	3	Apical Part	19	1	7.93
2018-06-07	208.4	A	3	Apical Part	19	2	8.87
2018-06-07	231.6	A	3	Apical Part	20	1	9.81
2018-06-07	208.4	A	3	Apical Part	20	2	7.81
2018-06-07	160.95	A	4	Basal Part	3	1	7.47
2018-06-07	160.95	A	4	Basal Part	3	2	5.5
2018-06-07	160.95	A	4	Basal Part	4	1	8.65
2018-06-07	160.95	A	4	Basal Part	4	2	7.03
2018-06-07	205.46	A	4	Central Part	12	1	12.21
2018-06-07	205.46	A	4	Central Part	12	2	11.37
2018-06-07	205.46	A	4	Central Part	13	1	11.92
2018-06-07	205.46	A	4	Central Part	13	2	11.36
2018-06-07	205.46	A	4	Apical Part	20	1	8.3
2018-06-07	205.46	A	4	Apical Part	21	1	7.27
2018-06-07	139.62	A	4	Basal Part	3	1	4.69
2018-06-07	118.98	A	4	Basal Part	3	2	1.99
2018-06-07	139.62	A	4	Basal Part	4	1	5.91
2018-06-07	139.62	A	4	Basal Part	4	2	3.95
2018-06-07	205.46	A	4	Central Part	11	1	8.92
2018-06-07	139.62	A	4	Central Part	11	2	7.88
2018-06-07	205.46	A	4	Central Part	12	1	8.63
2018-06-07	205.46	A	4	Central Part	12	2	7.61
2018-06-07	205.46	A	4	Apical Part	19	1	6.37
2018-06-07	139.62	A	4	Apical Part	20	2	5.34
2018-06-08	200.05	R	1	Basal Part	3	1	11.34
2018-06-08	200.05	R	1	Basal Part	3	2	10.26
2018-06-08	222.84	R	1	Basal Part	4	1	12.37
2018-06-08	222.84	R	1	Basal Part	4	2	11.26
2018-06-08	222.84	R	1	Central Part	10	1	10.88
2018-06-08	222.84	R	1	Central Part	10	2	7.4
2018-06-08	222.84	R	1	Central Part	11	1	15.74
2018-06-08	222.84	R	1	Central Part	11	2	15.98
2018-06-08	222.84	R	1	Apical Part	17	1	15.2
2018-06-08	222.84	R	1	Apical Part	17	2	13.36
2018-06-08	222.84	R	1	Apical Part	18	1	15.21
2018-06-08	200.05	R	1	Apical Part	18	2	11.93
2018-06-08	200.05	R	1	Basal Part	3	1	10.49
2018-06-08	156.39	R	1	Basal Part	3	2	8.8
2018-06-08	200.05	R	1	Basal Part	4	1	10.51
2018-06-08	177.51	R	1	Basal Part	4	2	9.85
2018-06-08	222.84	R	1	Central Part	10	1	14.44
2018-06-08	200.05	R	1	Central Part	10	2	13.95
2018-06-08	222.84	R	1	Central Part	11	1	15.07
2018-06-08	222.84	R	1	Central Part	11	2	14.25
2018-06-08	222.84	R	1	Apical Part	17	1	14.88
2018-06-08	200.05	R	1	Apical Part	17	2	12.58
2018-06-08	222.84	R	1	Apical Part	18	1	14
2018-06-08	222.84	R	1	Apical Part	18	2	11.75
2018-06-08	196.55	R	2	Basal Part	3	1	9.1
2018-06-08	174.2	R	2	Basal Part	3	2	7.62
2018-06-08	196.55	R	2	Basal Part	4	1	9.49
2018-06-08	174.2	R	2	Basal Part	4	2	8.33
2018-06-08	219.13	R	2	Central Part	10	1	11.93
2018-06-08	196.55	R	2	Central Part	10	2	10.86
2018-06-08	219.13	R	2	Central Part	11	1	11.78
2018-06-08	196.55	R	2	Central Part	11	2	11.25
2018-06-08	219.13	R	2	Apical Part	17	1	11.67
2018-06-08	219.13	R	2	Apical Part	17	2	10.24
2018-06-08	219.13	R	2	Apical Part	18	1	12.11
2018-06-08	196.55	R	2	Apical Part	18	2	9.37
2018-06-08	174.2	R	2	Basal Part	3	1	8.08
2018-06-08	153.2	R	2	Basal Part	3	2	6.11
2018-06-08	196.55	R	2	Basal Part	4	1	6.31
2018-06-08	174.2	R	2	Basal Part	4	2	5.9
2018-06-08	219.13	R	2	Central Part	10	1	11.5
2018-06-08	196.55	R	2	Central Part	10	2	9.84
2018-06-08	219.13	R	2	Central Part	11	1	11.54
2018-06-08	219.13	R	2	Central Part	11	2	10.17
2018-06-08	196.55	R	2	Apical Part	17	1	10.6
2018-06-08	196.55	R	2	Apical Part	17	2	8.94
2018-06-08	219.13	R	2	Apical Part	18	1	10.13
2018-06-08	196.55	R	2	Apical Part	18	2	7.05
2018-06-08	135.46	R	3	Basal Part	3	1	6.37
2018-06-08	199.82	R	3	Basal Part	4	1	6
2018-06-08	156	R	3	Basal Part	4	2	7.36
2018-06-08	222.49	R	3	Central Part	10	1	10.98
2018-06-08	199.82	R	3	Central Part	10	2	9.26
2018-06-08	222.49	R	3	Central Part	11	1	11.38
2018-06-08	199.82	R	3	Central Part	11	2	9.34
2018-06-08	222.49	R	3	Apical Part	17	1	10.8
2018-06-08	199.82	R	3	Apical Part	17	2	10.01
2018-06-08	222.49	R	3	Apical Part	18	1	9.67
2018-06-08	199.82	R	3	Apical Part	18	2	8.21
2018-06-08	156	R	3	Basal Part	3	1	8.04
2018-06-08	156	R	3	Basal Part	3	2	5.99
2018-06-08	199.82	R	3	Basal Part	4	1	9.11
2018-06-08	156	R	3	Basal Part	4	2	7.28
2018-06-08	222.49	R	3	Central Part	10	1	11.4
2018-06-08	199.82	R	3	Central Part	10	2	11.22
2018-06-08	222.49	R	3	Central Part	11	1	12.38
2018-06-08	199.82	R	3	Central Part	11	2	9.66
2018-06-08	222.49	R	3	Apical Part	17	1	11.18
2018-06-08	199.82	R	3	Apical Part	17	2	4.6
2018-06-08	222.49	R	3	Apical Part	18	1	9.72
2018-06-08	199.82	R	3	Apical Part	18	2	7.27
2018-06-08	200.11	R	4	Basal Part	3	1	9.38
2018-06-08	156.57	R	4	Basal Part	3	2	6.72
2018-06-08	222.57	R	4	Basal Part	4	1	11.1
2018-06-08	156.57	R	4	Basal Part	4	2	8.86
2018-06-08	222.57	R	4	Central Part	10	1	13.81
2018-06-08	222.57	R	4	Central Part	10	2	11.8
2018-06-08	222.57	R	4	Central Part	11	1	13.88
2018-06-08	222.57	R	4	Central Part	11	2	12.66
2018-06-08	222.57	R	4	Apical Part	17	1	12.6
2018-06-08	200.11	R	4	Apical Part	17	2	11.32
2018-06-08	222.57	R	4	Apical Part	18	1	11.84
2018-06-08	200.11	R	4	Apical Part	18	2	9.9
2018-06-08	156.57	R	4	Basal Part	3	1	6.76
2018-06-08	200.11	R	4	Basal Part	4	1	8.64
2018-06-08	156.57	R	4	Basal Part	4	2	6.52
2018-06-08	222.57	R	4	Central Part	10	1	11.22
2018-06-08	200.11	R	4	Central Part	10	2	10.12
2018-06-08	222.57	R	4	Central Part	11	1	11.08
2018-06-08	200.11	R	4	Central Part	11	2	10.02
2018-06-08	200.11	R	4	Apical Part	17	1	10.16
2018-06-08	177.9	R	4	Apical Part	17	2	7.81
2018-06-08	222.57	R	4	Apical Part	18	1	9.49
2018-06-08	200.11	R	4	Apical Part	18	2	7.66
2018-06-09	243.44	A	1	Basal Part	3	1	13.27
2018-06-09	198.06	A	1	Basal Part	3	2	12.65
2018-06-09	243.44	A	1	Basal Part	4	1	14.47
2018-06-09	243.44	A	1	Basal Part	4	2	13.58
2018-06-09	266.4	A	1	Central Part	11	1	18.43
2018-06-09	266.4	A	1	Central Part	11	2	17.39
2018-06-09	283.03	A	1	Central Part	12	1	20.17
2018-06-09	266.4	A	1	Central Part	12	2	17.81
2018-06-09	283.03	A	1	Apical Part	19	1	17.34
2018-06-09	266.4	A	1	Apical Part	19	2	16.17
2018-06-09	283.03	A	1	Apical Part	20	1	16.26
2018-06-09	266.4	A	1	Apical Part	20	2	14.3
2018-06-09	243.44	A	1	Basal Part	4	1	11.76
2018-06-09	198.06	A	1	Basal Part	4	2	10.06
2018-06-09	243.44	A	1	Central Part	12	1	17.43
2018-06-09	243.44	A	1	Central Part	12	2	17.04
2018-06-09	283.03	A	1	Central Part	13	1	18.38
2018-06-09	243.44	A	1	Central Part	13	2	17.59
2018-06-09	243.44	A	1	Apical Part	20	1	14.78
2018-06-09	243.44	A	1	Apical Part	21	1	12.81
2018-06-09	243.13	A	2	Basal Part	3	1	13.9
2018-06-09	197.94	A	2	Basal Part	3	2	12.9
2018-06-09	243.13	A	2	Basal Part	4	1	15.38
2018-06-09	243.13	A	2	Basal Part	4	2	14.85
2018-06-09	243.13	A	2	Central Part	12	1	19.74
2018-06-09	243.13	A	2	Central Part	12	2	18.42
2018-06-09	243.13	A	2	Central Part	13	1	19.99
2018-06-09	243.13	A	2	Central Part	13	2	17.63
2018-06-09	243.13	A	2	Apical Part	20	1	12.48
2018-06-09	243.13	A	2	Apical Part	21	1	8.81
2018-06-09	243.13	A	2	Basal Part	3	1	11.29
2018-06-09	243.13	A	2	Basal Part	4	1	13.88
2018-06-09	243.13	A	2	Basal Part	4	2	12.33
2018-06-09	288.27	A	2	Central Part	11	1	18
2018-06-09	265.86	A	2	Central Part	11	2	16.48
2018-06-09	288.27	A	2	Central Part	12	1	18.16
2018-06-09	265.86	A	2	Central Part	12	2	16.23
2018-06-09	288.27	A	2	Apical Part	19	1	14.51
2018-06-09	265.86	A	2	Apical Part	19	2	13.16
2018-06-09	288.27	A	2	Apical Part	20	1	14.83
2018-06-09	245.09	A	3	Basal Part	3	1	11.68
2018-06-09	245.09	A	3	Basal Part	3	2	13.34
2018-06-09	245.09	A	3	Basal Part	4	1	15.27
2018-06-09	245.09	A	3	Basal Part	4	2	14.78
2018-06-09	291.04	A	3	Central Part	11	1	19.87
2018-06-09	245.09	A	3	Central Part	11	2	19.27
2018-06-09	291.04	A	3	Central Part	12	1	20.81
2018-06-09	245.09	A	3	Central Part	12	2	19.1
2018-06-09	245.09	A	3	Apical Part	19	1	15.8
2018-06-09	245.09	A	3	Apical Part	19	2	14.11
2018-06-09	245.09	A	3	Basal Part	3	1	15.22
2018-06-09	245.09	A	3	Basal Part	3	2	14.14
2018-06-09	245.09	A	3	Basal Part	4	1	15.64
2018-06-09	245.09	A	3	Basal Part	4	2	15.09
2018-06-09	268.29	A	3	Central Part	11	1	20.02
2018-06-09	268.29	A	3	Central Part	11	2	19.47
2018-06-09	291.04	A	3	Central Part	12	1	21.03
2018-06-09	268.29	A	3	Central Part	12	2	18.97
2018-06-09	241.49	A	4	Basal Part	3	1	11.09
2018-06-09	219.19	A	4	Basal Part	3	2	10.01
2018-06-09	241.49	A	4	Basal Part	4	1	11.66
2018-06-09	264.05	A	4	Central Part	11	1	16.74
2018-06-09	264.05	A	4	Central Part	11	2	13.95
2018-06-09	286.37	A	4	Central Part	12	1	16.34
2018-06-09	264.05	A	4	Central Part	12	2	13.32
2018-06-09	286.37	A	4	Apical Part	19	1	10.53
2018-06-09	264.05	A	4	Apical Part	20	2	11.3
2018-06-09	219.19	A	4	Basal Part	3	1	8.21
2018-06-09	241.49	A	4	Basal Part	4	1	8.57
2018-06-09	219.19	A	4	Basal Part	4	2	7.36
2018-06-09	264.05	A	4	Central Part	11	1	12.36
2018-06-09	264.05	A	4	Central Part	11	2	10.95
2018-06-09	286.37	A	4	Central Part	12	1	12.29
2018-06-09	264.05	A	4	Central Part	12	2	10.58
2018-06-12	265.7	A	1	Basal Part	3	1	16.94
2018-06-12	265.7	A	1	Basal Part	3	2	19.18
2018-06-12	265.7	A	1	Basal Part	4	1	15.51
2018-06-12	265.7	A	1	Basal Part	4	2	19
2018-06-12	311.08	A	1	Central Part	12	1	24.17
2018-06-12	311.08	A	1	Central Part	12	2	24.63
2018-06-12	311.08	A	1	Central Part	13	1	23.7
2018-06-12	311.08	A	1	Central Part	13	2	23.09
2018-06-12	311.08	A	1	Apical Part	20	1	19.74
2018-06-12	311.08	A	1	Apical Part	21	1	16.55
2018-06-12	311.08	A	1	Basal Part	3	1	19.23
2018-06-12	265.7	A	1	Basal Part	3	2	15.64
2018-06-12	311.08	A	1	Basal Part	4	1	20.92
2018-06-12	288.2	A	1	Basal Part	4	2	19.95
2018-06-12	334.04	A	1	Central Part	11	1	23.46
2018-06-12	334.04	A	1	Central Part	11	2	22.56
2018-06-12	334.04	A	1	Central Part	12	1	23.54
2018-06-12	334.04	A	1	Central Part	12	2	23.98
2018-06-12	334.04	A	1	Apical Part	19	1	19.47
2018-06-12	311.08	A	1	Apical Part	19	2	17.83
2018-06-12	334.04	A	1	Apical Part	20	1	18.28
2018-06-12	311.08	A	1	Apical Part	20	2	6.86
2018-06-12	264.38	A	2	Basal Part	3	1	16.88
2018-06-12	264.38	A	2	Basal Part	3	2	15.84
2018-06-12	309.61	A	2	Basal Part	4	1	18.25
2018-06-12	264.38	A	2	Basal Part	4	2	17.56
2018-06-12	309.61	A	2	Central Part	12	1	23.24
2018-06-12	309.61	A	2	Central Part	12	2	21.19
2018-06-12	309.61	A	2	Central Part	13	1	21.86
2018-06-12	309.61	A	2	Central Part	13	2	21.43
2018-06-12	309.61	A	2	Apical Part	20	2	16.31
2018-06-12	309.61	A	2	Apical Part	21	2	15.33
2018-06-12	286.92	A	2	Basal Part	3	1	17.53
2018-06-12	286.92	A	2	Basal Part	3	2	16.04
2018-06-12	309.61	A	2	Basal Part	4	1	19.51
2018-06-12	332.34	A	2	Central Part	11	1	24.94
2018-06-12	309.61	A	2	Central Part	11	2	23.64
2018-06-12	332.34	A	2	Central Part	12	1	24.54
2018-06-12	309.61	A	2	Central Part	12	2	22.7
2018-06-12	309.61	A	2	Apical Part	19	2	16.83
2018-06-12	332.34	A	2	Apical Part	20	1	18.02
2018-06-12	312.29	A	3	Basal Part	3	1	21.01
2018-06-12	266.3	A	3	Basal Part	3	2	20.26
2018-06-12	312.29	A	3	Basal Part	4	1	23.46
2018-06-12	312.29	A	3	Basal Part	4	2	23.31
2018-06-12	312.29	A	3	Central Part	12	1	26.45
2018-06-12	312.29	A	3	Central Part	12	2	27.17
2018-06-12	312.29	A	3	Central Part	13	1	26.81
2018-06-12	312.29	A	3	Central Part	13	2	25.75
2018-06-12	312.29	A	3	Apical Part	20	1	22.15
2018-06-12	312.29	A	3	Apical Part	20	2	20.16
2018-06-12	312.29	A	3	Apical Part	21	1	21.64
2018-06-12	312.29	A	3	Apical Part	21	2	17.58
2018-06-12	312.29	A	3	Basal Part	3	1	19.24
2018-06-12	266.3	A	3	Basal Part	3	2	18.83
2018-06-12	312.29	A	3	Basal Part	4	1	21.23
2018-06-12	266.3	A	3	Basal Part	4	2	20.03
2018-06-12	335.49	A	3	Central Part	11	1	24.52
2018-06-12	335.49	A	3	Central Part	11	2	22.8
2018-06-12	335.49	A	3	Central Part	12	1	24.36
2018-06-12	335.49	A	3	Central Part	12	2	24.47
2018-06-12	307.58	A	4	Basal Part	3	1	17.07
2018-06-12	241.74	A	4	Basal Part	3	2	17.72
2018-06-12	307.58	A	4	Basal Part	4	1	21.48
2018-06-12	241.74	A	4	Basal Part	4	2	20.03
2018-06-12	330.14	A	4	Central Part	11	1	25.38
2018-06-12	330.14	A	4	Central Part	12	1	25.14
2018-06-12	330.14	A	4	Central Part	12	2	24.25
2018-06-12	330.14	A	4	Apical Part	19	1	19.79
2018-06-12	330.14	A	4	Apical Part	20	1	18.15
2018-06-12	307.58	A	4	Basal Part	4	1	18.26
2018-06-12	263.07	A	4	Basal Part	4	2	15.26
2018-06-12	307.58	A	4	Central Part	12	1	22.78
2018-06-12	307.58	A	4	Central Part	12	2	22.06
2018-06-12	307.58	A	4	Central Part	13	2	22.83
2018-06-12	245.34	R	1	Basal Part	3	1	16.13
2018-06-12	245.34	R	1	Basal Part	3	2	15.15
2018-06-12	266.46	R	1	Basal Part	4	1	17.56
2018-06-12	266.46	R	1	Basal Part	4	2	16.24
2018-06-12	289	R	1	Central Part	10	1	19.87
2018-06-12	289	R	1	Central Part	10	2	19.87
2018-06-12	289	R	1	Central Part	11	1	21.16
2018-06-12	289	R	1	Central Part	11	2	20.43
2018-06-12	289	R	1	Apical Part	17	1	18.79
2018-06-12	289	R	1	Apical Part	17	2	17.73
2018-06-12	289	R	1	Apical Part	18	1	17.32
2018-06-12	266.46	R	1	Apical Part	18	2	14.58
2018-06-12	260.09	R	2	Basal Part	3	1	13.46
2018-06-12	239.09	R	2	Basal Part	3	2	10.97
2018-06-12	260.09	R	2	Basal Part	4	1	14.88
2018-06-12	239.09	R	2	Basal Part	4	2	12.77
2018-06-12	282.44	R	2	Central Part	10	1	19.31
2018-06-12	282.44	R	2	Central Part	10	2	18.63
2018-06-12	282.44	R	2	Central Part	11	1	18.89
2018-06-12	282.44	R	2	Central Part	11	2	17.78
2018-06-12	282.44	R	2	Apical Part	17	1	16.25
2018-06-12	282.44	R	2	Apical Part	17	2	14.72
2018-06-12	282.44	R	2	Apical Part	18	1	15.11
2018-06-12	260.09	R	2	Apical Part	18	2	10.68
2018-06-12	218.67	R	2	Basal Part	3	1	14.29
2018-06-12	218.67	R	2	Basal Part	3	2	11.45
2018-06-12	260.09	R	2	Basal Part	4	1	15.6
2018-06-12	218.67	R	2	Basal Part	4	2	12.45
2018-06-12	282.44	R	2	Central Part	10	1	15.85
2018-06-12	260.09	R	2	Central Part	10	2	17.22
2018-06-12	282.44	R	2	Central Part	11	1	20.23
2018-06-12	260.09	R	2	Central Part	11	2	17.48
2018-06-12	282.44	R	2	Apical Part	17	1	16.63
2018-06-12	260.09	R	2	Apical Part	17	2	13.8
2018-06-12	260.09	R	2	Apical Part	18	1	8.6
2018-06-12	218.67	R	2	Apical Part	18	2	15.29
2018-06-12	243.4	R	3	Basal Part	3	1	11.34
2018-06-12	222.86	R	3	Basal Part	3	2	10.62
2018-06-12	243.4	R	3	Basal Part	4	1	12.66
2018-06-12	243.4	R	3	Basal Part	4	2	10.06
2018-06-12	264.72	R	3	Central Part	10	1	13.84
2018-06-12	264.72	R	3	Central Part	10	2	13.44
2018-06-12	287.22	R	3	Central Part	11	1	16.15
2018-06-12	264.72	R	3	Central Part	11	2	14.67
2018-06-12	287.22	R	3	Apical Part	17	1	14.6
2018-06-12	264.72	R	3	Apical Part	17	2	11.79
2018-06-12	264.72	R	3	Apical Part	18	1	13.13
2018-06-12	222.86	R	3	Apical Part	18	2	10.59
2018-06-12	264.72	R	3	Basal Part	3	1	13.56
2018-06-12	243.4	R	3	Basal Part	3	2	11.9
2018-06-12	264.72	R	3	Basal Part	4	1	14.15
2018-06-12	243.4	R	3	Basal Part	4	2	12.79
2018-06-12	287.22	R	3	Central Part	10	1	17.73
2018-06-12	287.22	R	3	Central Part	10	2	16.35
2018-06-12	287.22	R	3	Central Part	11	1	16.98
2018-06-12	287.22	R	3	Central Part	11	2	17.17
2018-06-12	287.22	R	3	Apical Part	17	1	15
2018-06-12	264.72	R	3	Apical Part	17	2	12.7
2018-06-12	287.22	R	3	Apical Part	18	1	14.73
2018-06-12	222.86	R	3	Apical Part	18	2	10.71
2018-06-12	243.78	R	4	Basal Part	3	1	12.79
2018-06-12	223.06	R	4	Basal Part	3	2	11.82
2018-06-12	243.78	R	4	Basal Part	4	1	14.71
2018-06-12	223.06	R	4	Basal Part	4	2	13.19
2018-06-12	287.32	R	4	Central Part	10	1	17.5
2018-06-12	287.32	R	4	Central Part	10	2	17.42
2018-06-12	287.32	R	4	Central Part	11	1	18.14
2018-06-12	287.32	R	4	Central Part	11	2	17.73
2018-06-12	287.32	R	4	Apical Part	17	1	15.52
2018-06-12	287.32	R	4	Apical Part	17	2	15.3
2018-06-12	287.32	R	4	Apical Part	18	1	16.58
2018-06-12	287.32	R	4	Apical Part	18	2	13.89
2018-06-12	243.78	R	4	Basal Part	3	1	13.7
2018-06-12	223.06	R	4	Basal Part	3	2	10.76
2018-06-12	265.11	R	4	Basal Part	4	1	14.64
2018-06-12	223.06	R	4	Basal Part	4	2	12.83
2018-06-12	287.32	R	4	Central Part	10	1	17.68
2018-06-12	287.32	R	4	Central Part	10	2	16.82
2018-06-12	287.32	R	4	Central Part	11	1	19.04
2018-06-12	265.11	R	4	Central Part	11	2	17.57
2018-06-12	287.32	R	4	Apical Part	17	1	17.66
2018-06-12	287.32	R	4	Apical Part	17	2	14.68
2018-06-12	287.32	R	4	Apical Part	18	1	14.78
2018-06-12	287.32	R	4	Apical Part	18	2	12.42
2018-06-14	358.78	A	1	Basal Part	3	1	20.46
2018-06-14	358.78	A	1	Basal Part	3	2	22.75
2018-06-14	358.78	A	1	Basal Part	4	1	25.76
2018-06-14	358.78	A	1	Basal Part	4	2	26.14
2018-06-14	404.37	A	1	Central Part	12	1	28.94
2018-06-14	404.37	A	1	Central Part	12	2	27.7
2018-06-14	404.37	A	1	Central Part	13	1	26.16
2018-06-14	404.37	A	1	Central Part	13	2	26.84
2018-06-14	358.78	A	1	Apical Part	20	2	24.69
2018-06-14	404.37	A	1	Apical Part	21	1	25.02
2018-06-14	358.78	A	1	Basal Part	3	1	23.6
2018-06-14	358.78	A	1	Basal Part	3	2	23.58
2018-06-14	358.78	A	1	Basal Part	4	1	24.14
2018-06-14	358.78	A	1	Basal Part	4	2	25.12
2018-06-14	404.37	A	1	Central Part	11	1	30.36
2018-06-14	381.74	A	1	Central Part	11	2	28.89
2018-06-14	404.37	A	1	Central Part	12	1	30.77
2018-06-14	381.74	A	1	Central Part	12	2	29.01
2018-06-14	334.79	A	2	Basal Part	3	1	17.97
2018-06-14	334.79	A	2	Basal Part	3	2	17.43
2018-06-14	357.48	A	2	Basal Part	4	1	23.21
2018-06-14	334.79	A	2	Basal Part	4	2	21.67
2018-06-14	380.21	A	2	Central Part	11	1	24.67
2018-06-14	357.48	A	2	Central Part	11	2	26.05
2018-06-14	380.21	A	2	Central Part	12	1	26.06
2018-06-14	357.48	A	2	Central Part	12	2	26.2
2018-06-14	380.21	A	2	Apical Part	19	1	23.27
2018-06-14	357.48	A	2	Apical Part	19	2	22.13
2018-06-14	380.21	A	2	Apical Part	20	1	23.22
2018-06-14	334.79	A	2	Apical Part	20	2	10.23
2018-06-14	357.48	A	2	Basal Part	4	1	21.23
2018-06-14	312.25	A	2	Basal Part	4	2	18.86
2018-06-14	357.48	A	2	Central Part	12	1	26.38
2018-06-14	357.48	A	2	Central Part	12	2	26.5
2018-06-14	357.48	A	2	Central Part	13	1	25.1
2018-06-14	357.48	A	2	Central Part	13	2	25.26
2018-06-14	357.48	A	2	Apical Part	20	1	19.8
2018-06-14	357.48	A	2	Apical Part	21	1	16.69
2018-06-14	359.96	A	3	Basal Part	3	1	26.17
2018-06-14	359.96	A	3	Basal Part	3	2	26.34
2018-06-14	359.96	A	3	Basal Part	4	1	28.52
2018-06-14	359.96	A	3	Basal Part	4	2	28.21
2018-06-14	405.91	A	3	Central Part	11	1	30.96
2018-06-14	383.16	A	3	Central Part	11	2	30.19
2018-06-14	405.91	A	3	Central Part	12	1	32.25
2018-06-14	405.91	A	3	Central Part	12	2	31.89
2018-06-14	359.96	A	3	Basal Part	3	1	22.69
2018-06-14	292.57	A	3	Basal Part	3	2	20.08
2018-06-14	359.96	A	3	Basal Part	4	1	22.49
2018-06-14	359.96	A	3	Basal Part	4	2	23.55
2018-06-14	359.96	A	3	Central Part	12	1	27.1
2018-06-14	359.96	A	3	Central Part	12	2	26.95
2018-06-14	405.91	A	3	Central Part	13	1	26.93
2018-06-14	359.96	A	3	Central Part	13	2	26.87
2018-06-14	359.96	A	3	Apical Part	20	2	22.19
2018-06-15	313.26	A	4	Basal Part	3	1	14.6
2018-06-15	334.59	A	4	Basal Part	4	1	20.21
2018-06-15	334.59	A	4	Basal Part	4	2	19.66
2018-06-15	379.1	A	4	Central Part	12	1	25.6
2018-06-15	379.1	A	4	Central Part	12	2	24.89
2018-06-15	379.1	A	4	Central Part	13	1	23.73
2018-06-15	379.1	A	4	Central Part	13	2	24.58
2018-06-15	313.26	A	4	Basal Part	3	1	15.89
2018-06-15	313.26	A	4	Basal Part	3	2	12.95
2018-06-15	379.1	A	4	Basal Part	4	1	18.04
2018-06-15	313.26	A	4	Basal Part	4	2	16.46
2018-06-15	401.66	A	4	Central Part	11	1	21.31
2018-06-15	379.1	A	4	Central Part	11	2	20.33
2018-06-15	401.66	A	4	Central Part	12	1	21.57
2018-06-15	379.1	A	4	Central Part	12	2	20.13
2018-06-15	401.66	A	4	Apical Part	19	1	18.55
2018-06-15	379.1	A	4	Apical Part	19	2	15.66
2018-06-15	401.66	A	4	Apical Part	20	1	17.09
2018-06-14	336.73	R	1	Basal Part	3	1	25.84
2018-06-14	359.52	R	1	Basal Part	4	1	26.86
2018-06-14	336.73	R	1	Basal Part	4	2	24.85
2018-06-14	359.52	R	1	Central Part	10	1	29.41
2018-06-14	336.73	R	1	Central Part	10	2	28.94
2018-06-14	336.73	R	1	Central Part	11	1	28.91
2018-06-14	336.73	R	1	Central Part	11	2	28.22
2018-06-14	336.73	R	1	Apical Part	17	1	26.66
2018-06-14	336.73	R	1	Apical Part	17	2	24.41
2018-06-14	336.73	R	1	Apical Part	18	1	24.97
2018-06-14	336.73	R	1	Apical Part	18	2	21.58
2018-06-14	336.73	R	1	Basal Part	3	1	25.61
2018-06-14	336.73	R	1	Basal Part	3	2	23.49
2018-06-14	336.73	R	1	Basal Part	4	1	27.81
2018-06-14	336.73	R	1	Basal Part	4	2	26.71
2018-06-14	359.52	R	1	Central Part	10	1	27.71
2018-06-14	336.73	R	1	Central Part	10	2	29.68
2018-06-14	336.73	R	1	Central Part	11	1	30.72
2018-06-14	336.73	R	1	Central Part	11	2	31.97
2018-06-14	359.52	R	1	Apical Part	17	2	28.91
2018-06-14	336.73	R	1	Apical Part	18	1	28.29
2018-06-14	314.19	R	1	Apical Part	18	2	24.83
2018-06-14	329.91	R	2	Basal Part	4	1	17.73
2018-06-14	307.56	R	2	Basal Part	4	2	15.4
2018-06-14	352.49	R	2	Central Part	10	1	22.69
2018-06-14	329.91	R	2	Central Part	10	2	21.01
2018-06-14	352.49	R	2	Central Part	11	1	21.97
2018-06-14	329.91	R	2	Central Part	11	2	21.87
2018-06-14	352.49	R	2	Apical Part	17	1	20.68
2018-06-14	329.91	R	2	Apical Part	17	2	17.42
2018-06-14	352.49	R	2	Apical Part	18	1	18.76
2018-06-14	329.91	R	2	Apical Part	18	2	16.28
2018-06-14	357.56	R	2	Basal Part	3	1	18.27
2018-06-14	286.56	R	2	Basal Part	3	2	15.82
2018-06-14	329.91	R	2	Basal Part	4	1	19.36
2018-06-14	357.56	R	2	Basal Part	4	2	17.24
2018-06-14	352.49	R	2	Central Part	10	1	21.77
2018-06-14	329.91	R	2	Central Part	10	2	20.29
2018-06-14	352.49	R	2	Central Part	11	1	22.75
2018-06-14	329.91	R	2	Central Part	11	2	21.95
2018-06-14	352.49	R	2	Apical Part	17	1	21.33
2018-06-14	329.91	R	2	Apical Part	17	2	16.87
2018-06-14	352.49	R	2	Apical Part	18	1	20.38
2018-06-14	357.56	R	2	Apical Part	18	2	18.35
2018-06-14	334.71	R	3	Basal Part	3	1	20.54
2018-06-14	290.89	R	3	Basal Part	3	2	19.32
2018-06-14	290.89	R	3	Basal Part	4	1	22.03
2018-06-14	290.89	R	3	Basal Part	4	2	21.13
2018-06-14	357.38	R	3	Central Part	10	1	24.19
2018-06-14	357.38	R	3	Central Part	10	2	23.52
2018-06-14	357.38	R	3	Central Part	11	1	24.01
2018-06-14	357.38	R	3	Central Part	11	2	23.9
2018-06-14	334.71	R	3	Apical Part	17	1	23.75
2018-06-14	334.71	R	3	Apical Part	17	2	20.81
2018-06-14	334.71	R	3	Apical Part	18	1	21.23
2018-06-14	290.89	R	3	Apical Part	18	2	15.61
2018-06-14	334.71	R	3	Basal Part	3	1	18.87
2018-06-14	290.89	R	3	Basal Part	3	2	19.19
2018-06-14	334.71	R	3	Basal Part	4	1	19.26
2018-06-14	334.71	R	3	Basal Part	4	2	19.92
2018-06-14	357.38	R	3	Central Part	10	1	22.68
2018-06-14	334.71	R	3	Central Part	10	2	22.68
2018-06-14	357.38	R	3	Central Part	11	1	22.16
2018-06-14	334.71	R	3	Central Part	11	2	21.7
2018-06-14	357.38	R	3	Apical Part	17	1	21.26
2018-06-14	334.71	R	3	Apical Part	17	2	16.95
2018-06-14	357.38	R	3	Apical Part	18	1	19.34
2018-06-14	334.71	R	3	Apical Part	18	2	13.99
2018-06-14	334.98	R	4	Basal Part	3	1	22.33
2018-06-14	291.44	R	4	Basal Part	3	2	19.63
2018-06-14	334.98	R	4	Basal Part	4	1	22.96
2018-06-14	334.98	R	4	Basal Part	4	2	20.74
2018-06-14	357.24	R	4	Central Part	10	1	26.18
2018-06-14	357.24	R	4	Central Part	10	2	24.54
2018-06-14	357.24	R	4	Central Part	11	1	26.54
2018-06-14	357.24	R	4	Central Part	11	2	26.65
2018-06-14	357.24	R	4	Apical Part	17	1	23.31
2018-06-14	334.98	R	4	Apical Part	17	2	19.85
2018-06-14	357.24	R	4	Apical Part	18	1	21.72
2018-06-14	334.98	R	4	Apical Part	18	2	17.46
2018-06-14	334.98	R	4	Basal Part	4	1	18.9
2018-06-14	291.44	R	4	Basal Part	4	2	17.01
2018-06-14	357.24	R	4	Central Part	10	1	22.26
2018-06-14	357.24	R	4	Central Part	10	2	20.93
2018-06-14	357.24	R	4	Central Part	11	1	23.62
2018-06-14	357.24	R	4	Central Part	11	2	21.73
2018-06-14	357.24	R	4	Apical Part	17	1	21.28
2018-06-14	334.98	R	4	Apical Part	17	2	17.89
2018-06-14	357.24	R	4	Apical Part	18	1	19.71
2018-06-14	334.98	R	4	Apical Part	18	2	16.77
2018-06-15	361.14	R	1	Basal Part	3	1	27.48
2018-06-15	361.14	R	1	Basal Part	3	2	26.28
2018-06-15	383.93	R	1	Basal Part	4	1	12.47
2018-06-15	361.14	R	1	Basal Part	4	2	26.84
2018-06-15	406.84	R	1	Central Part	10	1	31.85
2018-06-15	383.93	R	1	Central Part	10	2	32.64
2018-06-15	406.84	R	1	Central Part	11	1	31.09
2018-06-15	383.93	R	1	Central Part	11	2	31.86
2018-06-15	406.84	R	1	Apical Part	17	1	31.48
2018-06-15	406.84	R	1	Apical Part	17	2	30.25
2018-06-15	406.84	R	1	Apical Part	18	1	31.21
2018-06-15	383.93	R	1	Apical Part	18	2	26.56
2018-06-15	383.93	R	1	Basal Part	3	1	33.06
2018-06-15	361.14	R	1	Basal Part	3	2	28.76
2018-06-15	383.93	R	1	Basal Part	4	1	31.45
2018-06-15	361.14	R	1	Basal Part	4	2	30.98
2018-06-15	406.84	R	1	Central Part	10	1	35.7
2018-06-15	383.93	R	1	Central Part	10	2	38.03
2018-06-15	406.84	R	1	Central Part	11	1	37.03
2018-06-15	406.84	R	1	Central Part	11	2	38.05
2018-06-15	361.14	R	1	Apical Part	17	1	16.9
2018-06-15	361.14	R	1	Apical Part	17	2	25.66
2018-06-15	406.84	R	1	Apical Part	18	1	32.71
2018-06-15	361.14	R	1	Apical Part	18	2	34.41
2018-06-16	356.51	R	2	Basal Part	3	1	21.44
2018-06-16	356.51	R	2	Basal Part	3	2	21.67
2018-06-16	378.86	R	2	Basal Part	4	1	24.37
2018-06-16	356.51	R	2	Basal Part	4	2	23.32
2018-06-16	378.86	R	2	Central Part	10	1	25.16
2018-06-16	378.86	R	2	Central Part	10	2	27.42
2018-06-16	401.44	R	2	Central Part	11	1	28.17
2018-06-16	356.51	R	2	Central Part	11	2	27.4
2018-06-16	378.86	R	2	Apical Part	17	1	24.72
2018-06-16	356.51	R	2	Apical Part	17	2	20.42
2018-06-16	356.51	R	2	Apical Part	18	1	21.5
2018-06-16	335.51	R	2	Apical Part	18	2	17.61
2018-06-16	356.51	R	2	Basal Part	3	1	28.49
2018-06-16	356.51	R	2	Basal Part	3	2	28.16
2018-06-16	378.86	R	2	Basal Part	4	1	28.08
2018-06-16	356.51	R	2	Basal Part	4	2	28
2018-06-16	401.44	R	2	Central Part	10	1	34.25
2018-06-16	401.44	R	2	Central Part	10	2	35.43
2018-06-16	401.44	R	2	Central Part	11	1	33.78
2018-06-16	401.44	R	2	Central Part	11	2	33.74
2018-06-16	378.86	R	2	Apical Part	17	1	31.67
2018-06-16	356.51	R	2	Apical Part	17	2	30.38
2018-06-16	401.44	R	2	Apical Part	18	1	31.36
2018-06-16	378.86	R	2	Apical Part	18	2	26.38
2018-06-16	384.05	R	3	Basal Part	3	1	21.3
2018-06-16	384.05	R	3	Basal Part	3	2	23.32
2018-06-16	384.05	R	3	Basal Part	4	1	27.9
2018-06-16	340.26	R	3	Basal Part	4	2	23.61
2018-06-16	406.72	R	3	Central Part	10	1	28.63
2018-06-16	406.72	R	3	Central Part	10	2	28.2
2018-06-16	406.72	R	3	Central Part	11	1	30.41
2018-06-16	406.72	R	3	Central Part	11	2	30.41
2018-06-16	406.72	R	3	Apical Part	17	1	27.23
2018-06-16	384.05	R	3	Apical Part	17	2	25.08
2018-06-16	384.05	R	3	Apical Part	18	1	24.51
2018-06-16	340.26	R	3	Apical Part	18	2	23.91
2018-06-16	384.4	R	4	Basal Part	3	1	27.47
2018-06-16	384.4	R	4	Basal Part	4	1	27.03
2018-06-16	384.4	R	4	Basal Part	4	2	26.65
2018-06-16	406.66	R	4	Central Part	10	1	30.19
2018-06-16	406.66	R	4	Central Part	10	2	30.62
2018-06-16	406.66	R	4	Central Part	11	1	32.18
2018-06-16	406.66	R	4	Central Part	11	2	31.59
2018-06-16	406.66	R	4	Apical Part	17	1	28.6
2018-06-16	384.4	R	4	Apical Part	17	2	27.85
2018-06-16	406.66	R	4	Apical Part	18	1	26.66
2018-06-16	384.4	R	4	Apical Part	18	2	23.52
2018-06-16	340.86	R	4	Basal Part	3	1	26.58
2018-06-16	340.86	R	4	Basal Part	3	2	22.98
2018-06-16	384.4	R	4	Basal Part	4	1	27.15
2018-06-16	384.4	R	4	Basal Part	4	2	23.09
2018-06-16	406.66	R	4	Central Part	10	1	30.02
2018-06-16	406.66	R	4	Central Part	10	2	31.22
2018-06-16	406.66	R	4	Central Part	11	1	29.44
2018-06-16	406.66	R	4	Central Part	11	2	31.27
2018-06-16	406.66	R	4	Apical Part	17	1	27.73
2018-06-16	384.4	R	4	Apical Part	17	2	26.93
2018-06-16	406.66	R	4	Apical Part	18	1	25.92
2018-06-16	384.4	R	4	Apical Part	18	2	21.49
2018-06-19	477.32	A	1	Basal Part	3	1	30.75
2018-06-19	454.44	A	1	Basal Part	3	2	27.83
2018-06-19	477.32	A	1	Basal Part	4	1	30.47
2018-06-19	477.32	A	1	Basal Part	4	2	30.63
2018-06-19	500.28	A	1	Central Part	11	1	33.8
2018-06-19	500.28	A	1	Central Part	11	2	33.76
2018-06-19	500.28	A	1	Central Part	12	1	36.76
2018-06-19	500.28	A	1	Central Part	12	2	35.44
2018-06-19	454.44	A	1	Apical Part	19	2	32.07
2018-06-19	453.17	A	2	Basal Part	3	1	30.92
2018-06-19	475.86	A	2	Basal Part	4	1	33.75
2018-06-19	453.17	A	2	Basal Part	4	2	33.86
2018-06-19	475.86	A	2	Central Part	11	1	33.55
2018-06-19	475.86	A	2	Central Part	11	2	38
2018-06-19	498.59	A	2	Central Part	12	1	37.56
2018-06-19	475.86	A	2	Central Part	12	2	36.37
2018-06-19	498.59	A	2	Apical Part	19	1	28.84
2018-06-19	475.86	A	2	Apical Part	19	2	26.38
2018-06-19	498.59	A	2	Apical Part	20	1	28.79
2018-06-19	430.63	A	2	Basal Part	3	1	29.33
2018-06-19	430.63	A	2	Basal Part	3	2	19.56
2018-06-19	430.63	A	2	Basal Part	4	1	29.23
2018-06-19	409.6	A	2	Basal Part	4	2	30.6
2018-06-19	475.86	A	2	Central Part	12	1	33.93
2018-06-19	475.86	A	2	Central Part	12	2	35.6
2018-06-19	475.86	A	2	Central Part	13	1	34.25
2018-06-19	475.86	A	2	Central Part	13	2	34.94
2018-06-19	475.86	A	2	Apical Part	20	1	29.38
2018-06-19	475.86	A	2	Apical Part	20	2	26.13
2018-06-19	475.86	A	2	Apical Part	21	1	25.88
2018-06-19	430.63	A	2	Basal Part	3	1	30.81
2018-06-19	430.63	A	2	Basal Part	4	1	35.66
2018-06-19	430.63	A	2	Basal Part	4	2	34.23
2018-06-19	475.86	A	2	Central Part	12	1	39.22
2018-06-19	475.86	A	2	Central Part	12	2	39.2
2018-06-19	475.86	A	2	Central Part	13	1	36.57
2018-06-19	475.86	A	2	Central Part	13	2	36.59
2018-06-19	475.86	A	2	Apical Part	20	1	29.36
2018-06-19	475.86	A	2	Apical Part	20	2	11.61
2018-06-19	388.91	A	2	Apical Part	21	2	27.27
2018-06-19	478.24	A	3	Basal Part	3	2	35.31
2018-06-19	478.24	A	3	Basal Part	4	1	37.41
2018-06-19	478.24	A	3	Basal Part	4	2	37.67
2018-06-19	501.44	A	3	Central Part	11	1	39.53
2018-06-19	501.44	A	3	Central Part	11	2	32.39
2018-06-19	501.44	A	3	Central Part	12	1	39.96
2018-06-19	501.44	A	3	Central Part	12	2	41.24
2018-06-19	501.44	A	3	Apical Part	19	1	35.35
2018-06-19	501.44	A	3	Apical Part	19	2	33.83
2018-06-19	501.44	A	3	Apical Part	20	1	32.24
2018-06-19	432.25	A	3	Basal Part	3	1	28.2
2018-06-19	432.25	A	3	Basal Part	3	2	28.62
2018-06-19	432.25	A	3	Basal Part	4	1	30.1
2018-06-19	432.25	A	3	Basal Part	4	2	30.63
2018-06-19	478.24	A	3	Central Part	12	1	28.29
2018-06-19	478.24	A	3	Central Part	12	2	34.43
2018-06-19	478.24	A	3	Central Part	13	1	36.15
2018-06-19	478.24	A	3	Central Part	13	2	33.31
2018-06-19	478.24	A	3	Apical Part	20	1	29.77
2018-06-19	478.24	A	3	Apical Part	20	2	14.51
2018-06-19	478.24	A	3	Apical Part	21	1	29.25
2018-06-20	430.68	A	4	Basal Part	3	1	18.96
2018-06-20	410.04	A	4	Basal Part	3	2	13.69
2018-06-20	474.22	A	4	Basal Part	4	1	19.54
2018-06-20	430.68	A	4	Basal Part	4	2	17.31
2018-06-20	496.52	A	4	Central Part	12	1	22.06
2018-06-20	474.22	A	4	Central Part	12	2	22.56
2018-06-20	496.52	A	4	Central Part	13	1	21.83
2018-06-20	496.52	A	4	Central Part	13	2	21.92
2018-06-20	496.52	A	4	Apical Part	20	1	17.17
2018-06-20	496.52	A	4	Apical Part	21	1	16.58
2018-06-20	410.04	A	4	Basal Part	3	1	16.09
2018-06-20	430.68	A	4	Basal Part	4	2	20.09
2018-06-20	474.22	A	4	Central Part	11	1	25.79
2018-06-20	474.22	A	4	Central Part	11	2	25.04
2018-06-20	474.22	A	4	Central Part	12	1	25.08
2018-06-20	474.22	A	4	Central Part	12	2	26.88
2018-06-20	496.52	A	4	Apical Part	20	1	20.27
2018-06-19	454.95	R	1	Basal Part	3	1	30.94
2018-06-19	454.95	R	1	Basal Part	3	2	33.04
2018-06-19	477.74	R	1	Basal Part	4	1	37.11
2018-06-19	411.29	R	1	Basal Part	4	2	35.1
2018-06-19	500.65	R	1	Central Part	10	1	41.62
2018-06-19	477.74	R	1	Central Part	10	2	41.89
2018-06-19	500.65	R	1	Central Part	11	1	41.17
2018-06-19	500.65	R	1	Central Part	11	2	40.8
2018-06-19	500.65	R	1	Apical Part	17	1	37.1
2018-06-19	477.74	R	1	Apical Part	17	2	34.07
2018-06-19	500.65	R	1	Apical Part	18	1	39.7
2018-06-19	477.74	R	1	Apical Part	18	2	31.02
2018-06-20	428.42	R	2	Basal Part	3	1	31.59
2018-06-20	428.42	R	2	Basal Part	3	2	28.31
2018-06-20	471.77	R	2	Basal Part	4	1	31.48
2018-06-20	449.42	R	2	Basal Part	4	2	31.06
2018-06-20	494.35	R	2	Central Part	10	1	34.51
2018-06-20	471.77	R	2	Central Part	10	2	35.51
2018-06-20	494.35	R	2	Central Part	11	1	33.6
2018-06-20	471.77	R	2	Central Part	11	2	36.6
2018-06-20	494.35	R	2	Apical Part	17	1	32.96
2018-06-20	471.77	R	2	Apical Part	17	2	25.41
2018-06-20	494.35	R	2	Apical Part	18	1	31.21
2018-06-20	471.77	R	2	Apical Part	18	2	21.04
2018-06-20	449.42	R	2	Basal Part	3	1	36.89
2018-06-20	449.42	R	2	Basal Part	3	2	4.86
2018-06-20	471.77	R	2	Basal Part	4	1	37.69
2018-06-20	449.42	R	2	Basal Part	4	2	36.81
2018-06-20	494.35	R	2	Central Part	10	1	41.51
2018-06-20	494.35	R	2	Central Part	10	2	40.71
2018-06-20	494.35	R	2	Central Part	11	1	38.56
2018-06-20	494.35	R	2	Central Part	11	2	41.25
2018-06-20	471.77	R	2	Apical Part	17	1	29
2018-06-20	471.77	R	2	Apical Part	17	2	34.68
2018-06-20	494.35	R	2	Apical Part	18	1	35.74
2018-06-20	471.77	R	2	Apical Part	18	2	31.56
2018-06-20	477.91	R	3	Basal Part	3	1	33.67
2018-06-20	434.09	R	3	Basal Part	3	2	30.1
2018-06-20	477.91	R	3	Basal Part	4	1	36.35
2018-06-20	434.09	R	3	Basal Part	4	2	31.96
2018-06-20	500.58	R	3	Central Part	10	1	39.57
2018-06-20	455.41	R	3	Central Part	10	2	35.36
2018-06-20	500.58	R	3	Central Part	11	1	39.42
2018-06-20	477.91	R	3	Central Part	11	2	37.19
2018-06-20	477.91	R	3	Apical Part	17	2	35.48
2018-06-20	500.58	R	3	Apical Part	18	1	34.2
2018-06-20	477.91	R	3	Apical Part	18	2	31.45
2018-06-20	434.09	R	3	Basal Part	3	1	31.2
2018-06-20	434.09	R	3	Basal Part	3	2	29.43
2018-06-20	477.91	R	3	Basal Part	4	1	32.57
2018-06-20	434.09	R	3	Basal Part	4	2	28.05
2018-06-20	500.58	R	3	Central Part	10	1	34.49
2018-06-20	477.91	R	3	Central Part	10	2	33.71
2018-06-20	500.58	R	3	Central Part	11	1	34.62
2018-06-20	477.91	R	3	Central Part	11	2	33.04
2018-06-20	500.58	R	3	Apical Part	17	1	32.56
2018-06-20	477.91	R	3	Apical Part	17	2	29.63
2018-06-20	500.58	R	3	Apical Part	18	1	31.77
2018-06-20	477.91	R	3	Apical Part	18	2	27.69
2018-06-20	500.58	R	3	Basal Part	3	1	35.36
2018-06-20	434.09	R	3	Basal Part	3	2	34.72
2018-06-20	500.58	R	3	Basal Part	4	1	40.57
2018-06-20	477.91	R	3	Basal Part	4	2	37.87
2018-06-20	500.58	R	3	Central Part	10	1	40.92
2018-06-20	500.58	R	3	Central Part	10	2	41.41
2018-06-20	500.58	R	3	Central Part	11	1	39.26
2018-06-20	500.58	R	3	Central Part	11	2	40.21
2018-06-20	500.58	R	3	Apical Part	17	1	39.43
2018-06-20	477.91	R	3	Apical Part	17	2	33.47
2018-06-20	477.91	R	3	Apical Part	18	1	36.34
2018-06-20	434.09	R	3	Apical Part	18	2	30.07
2018-06-20	478.68	R	4	Basal Part	3	1	24.59
2018-06-20	435.14	R	4	Basal Part	3	2	26.79
2018-06-20	500.94	R	4	Basal Part	4	1	38.71
2018-06-20	478.68	R	4	Basal Part	4	2	31.16
2018-06-20	500.94	R	4	Central Part	10	1	40.01
2018-06-20	500.94	R	4	Central Part	10	2	41.86
2018-06-20	500.94	R	4	Central Part	11	1	40.59
2018-06-20	500.94	R	4	Central Part	11	2	38.58
2018-06-20	500.94	R	4	Apical Part	17	1	36.41
2018-06-20	435.14	R	4	Apical Part	17	2	32.85
2018-06-20	500.94	R	4	Apical Part	18	1	35.06
2018-06-20	478.68	R	4	Apical Part	18	2	27.67
2018-06-20	478.68	R	4	Basal Part	3	1	35.44
2018-06-20	435.14	R	4	Basal Part	3	2	31.71
2018-06-20	478.68	R	4	Basal Part	4	1	36.7
2018-06-20	435.14	R	4	Basal Part	4	2	36.96
2018-06-20	500.94	R	4	Central Part	10	1	37.86
2018-06-20	500.94	R	4	Central Part	10	2	41.22
2018-06-20	500.94	R	4	Central Part	11	1	29.36
2018-06-20	500.94	R	4	Central Part	11	2	41.73
2018-06-20	500.94	R	4	Apical Part	17	1	37
2018-06-20	435.14	R	4	Apical Part	17	2	33.45
2018-06-20	500.94	R	4	Apical Part	18	1	34.22
2018-06-20	500.94	R	4	Apical Part	18	2	32.4
2018-06-21	529.74	A	1	Basal Part	3	1	39.63
2018-06-21	484.36	A	1	Basal Part	3	2	38.21
2018-06-21	529.74	A	1	Basal Part	4	1	41.04
2018-06-21	529.74	A	1	Basal Part	4	2	40.96
2018-06-21	575.33	A	1	Central Part	13	1	45.21
2018-06-21	529.74	A	1	Central Part	13	2	46.07
2018-06-21	529.74	A	1	Apical Part	20	1	37.36
2018-06-21	529.74	A	1	Apical Part	20	2	28
2018-06-21	529.74	A	1	Basal Part	3	1	23.67
2018-06-21	506.86	A	1	Basal Part	3	2	26.86
2018-06-21	529.74	A	1	Basal Part	4	1	25.85
2018-06-21	529.74	A	1	Basal Part	4	2	33.5
2018-06-21	575.33	A	1	Central Part	11	1	38.21
2018-06-21	552.7	A	1	Central Part	11	2	39.71
2018-06-21	575.33	A	1	Central Part	12	1	36.6
2018-06-21	552.7	A	1	Central Part	12	2	38.46
2018-06-21	575.33	A	1	Apical Part	19	1	32.37
2018-06-21	552.7	A	1	Apical Part	19	2	32.28
2018-06-21	575.33	A	1	Apical Part	20	1	21.86
2018-06-21	552.7	A	1	Apical Part	20	2	28.98
2018-06-21	482.85	A	2	Basal Part	3	1	30.26
2018-06-21	482.85	A	2	Basal Part	3	2	23.03
2018-06-21	550.81	A	2	Basal Part	4	1	30.35
2018-06-21	482.85	A	2	Basal Part	4	2	29.59
2018-06-21	550.81	A	2	Central Part	12	1	34.67
2018-06-21	550.81	A	2	Central Part	12	2	35.69
2018-06-21	550.81	A	2	Central Part	13	1	36.36
2018-06-21	550.81	A	2	Central Part	13	2	36.26
2018-06-21	550.81	A	2	Apical Part	20	1	32.13
2018-06-21	550.81	A	2	Apical Part	21	2	25.23
2018-06-21	550.81	A	2	Basal Part	3	1	26.4
2018-06-21	505.39	A	2	Basal Part	3	2	24.45
2018-06-21	550.81	A	2	Basal Part	4	1	26.32
2018-06-21	550.81	A	2	Basal Part	4	2	29.95
2018-06-21	573.22	A	2	Central Part	11	1	32.32
2018-06-21	550.81	A	2	Central Part	11	2	31.66
2018-06-21	573.22	A	2	Central Part	12	1	28.05
2018-06-21	550.81	A	2	Central Part	12	2	33.87
2018-06-21	573.22	A	2	Apical Part	19	1	27.05
2018-06-21	550.81	A	2	Apical Part	19	2	22.5
2018-06-21	573.22	A	2	Apical Part	20	1	23.31
2018-06-21	530.49	A	3	Basal Part	3	1	9.45
2018-06-21	530.49	A	3	Basal Part	3	2	8.61
2018-06-21	530.49	A	3	Basal Part	4	1	4.1
2018-06-21	530.49	A	3	Basal Part	4	2	7.91
2018-06-21	576.44	A	3	Central Part	11	1	19.64
2018-06-21	553.69	A	3	Central Part	11	2	17.85
2018-06-21	576.44	A	3	Central Part	12	1	17.05
2018-06-21	553.69	A	3	Central Part	12	2	14.3
2018-06-21	576.44	A	3	Apical Part	19	1	14.61
2018-06-21	553.69	A	3	Apical Part	19	2	12.24
2018-06-21	576.44	A	3	Apical Part	20	1	14.99
2018-06-21	553.69	A	3	Apical Part	20	2	8.72
2018-06-21	530.49	A	3	Basal Part	3	1	23.38
2018-06-21	484.5	A	3	Basal Part	3	2	28.88
2018-06-21	530.49	A	3	Basal Part	4	1	31.82
2018-06-21	484.5	A	3	Basal Part	4	2	22.09
2018-06-21	530.49	A	3	Central Part	12	1	37.5
2018-06-21	530.49	A	3	Central Part	12	2	38.48
2018-06-21	576.44	A	3	Central Part	13	1	37.29
2018-06-21	530.49	A	3	Central Part	13	2	38.93
2018-06-21	505.55	A	3	Apical Part	20	1	30.3
2018-06-22	505.55	A	4	Basal Part	3	1	22.37
2018-06-22	505.55	A	4	Basal Part	4	1	26.92
2018-06-22	505.55	A	4	Basal Part	4	2	33.2
2018-06-22	550.06	A	4	Central Part	12	1	35.27
2018-06-22	505.55	A	4	Central Part	12	2	36.53
2018-06-22	550.06	A	4	Central Part	13	1	35.42
2018-06-22	550.06	A	4	Apical Part	20	1	29.56
2018-06-22	505.55	A	4	Apical Part	21	1	27.88
2018-06-22	484.58	A	4	Basal Part	3	1	26.93
2018-06-22	484.58	A	4	Basal Part	3	2	27.01
2018-06-22	550.06	A	4	Basal Part	4	1	25.88
2018-06-22	484.58	A	4	Basal Part	4	2	29.98
2018-06-22	572.62	A	4	Central Part	11	1	29.9
2018-06-22	550.06	A	4	Central Part	11	2	30.42
2018-06-22	572.62	A	4	Central Part	12	1	23.5
2018-06-22	550.06	A	4	Central Part	12	2	27.74
2018-06-22	484.58	A	4	Apical Part	19	2	22.06
2018-06-21	529.92	R	1	Basal Part	3	1	41.48
2018-06-21	529.92	R	1	Basal Part	3	2	40.06
2018-06-21	529.92	R	1	Basal Part	4	1	42.85
2018-06-21	529.92	R	1	Basal Part	4	2	42.97
2018-06-21	552.83	R	1	Central Part	10	1	44.52
2018-06-21	552.83	R	1	Central Part	10	2	47.22
2018-06-21	552.83	R	1	Central Part	11	1	43.77
2018-06-21	552.83	R	1	Central Part	11	2	50.07
2018-06-21	575.46	R	1	Apical Part	17	1	43.86
2018-06-21	552.83	R	1	Apical Part	17	2	41.88
2018-06-21	552.83	R	1	Apical Part	18	1	41.86
2018-06-21	529.92	R	1	Apical Part	18	2	41.93
2018-06-21	529.92	R	1	Basal Part	3	1	18.44
2018-06-21	507.13	R	1	Basal Part	3	2	22.51
2018-06-21	529.92	R	1	Basal Part	4	1	25.71
2018-06-21	507.13	R	1	Basal Part	4	2	26.2
2018-06-21	552.83	R	1	Central Part	10	1	32.98
2018-06-21	552.83	R	1	Central Part	10	2	34.58
2018-06-21	552.83	R	1	Central Part	11	1	29.69
2018-06-21	552.83	R	1	Central Part	11	2	30.5
2018-06-21	552.83	R	1	Apical Part	17	1	26.4
2018-06-21	552.83	R	1	Apical Part	17	2	29.08
2018-06-21	552.83	R	1	Apical Part	18	1	28.37
2018-06-21	507.13	R	1	Apical Part	18	2	22.53
2018-06-23	529.86	R	2	Basal Part	3	1	40.88
2018-06-23	508.86	R	2	Basal Part	3	2	36.92
2018-06-23	529.86	R	2	Basal Part	4	1	41.76
2018-06-23	508.86	R	2	Basal Part	4	2	41.47
2018-06-23	574.79	R	2	Central Part	10	1	45.7
2018-06-23	552.21	R	2	Central Part	10	2	45.62
2018-06-23	574.79	R	2	Central Part	11	1	44.78
2018-06-23	552.21	R	2	Central Part	11	2	45.37
2018-06-23	574.79	R	2	Apical Part	17	1	39.8
2018-06-23	529.86	R	2	Apical Part	17	2	32.08
2018-06-23	574.79	R	2	Apical Part	18	1	41.8
2018-06-23	508.86	R	2	Basal Part	3	1	37.27
2018-06-23	508.86	R	2	Basal Part	3	2	36.42
2018-06-23	529.86	R	2	Basal Part	4	1	41.27
2018-06-23	529.86	R	2	Basal Part	4	2	40.89
2018-06-23	552.21	R	2	Central Part	10	1	43.11
2018-06-23	552.21	R	2	Central Part	10	2	46.57
2018-06-23	574.7	R	2	Central Part	11	1	43.98
2018-06-23	552.21	R	2	Central Part	11	2	46.07
2018-06-23	574.79	R	2	Apical Part	17	1	40.83
2018-06-23	552.21	R	2	Apical Part	17	2	37.35
2018-06-23	574.79	R	2	Apical Part	18	1	40.86
2018-06-23	552.21	R	2	Apical Part	18	2	34.97
2018-06-23	529.86	R	2	Basal Part	3	1	36.02
2018-06-23	529.86	R	2	Basal Part	3	2	25.92
2018-06-23	552.21	R	2	Basal Part	4	1	40.18
2018-06-23	529.86	R	2	Basal Part	4	2	34.74
2018-06-23	574.79	R	2	Central Part	10	1	41.92
2018-06-23	552.21	R	2	Central Part	10	2	42.31
2018-06-23	574.79	R	2	Central Part	11	1	41.3
2018-06-23	574.79	R	2	Central Part	11	2	41.48
2018-06-23	574.79	R	2	Apical Part	17	1	33.03
2018-06-23	529.86	R	2	Apical Part	17	2	36.69
2018-06-23	552.21	R	2	Apical Part	18	1	34.48
2018-06-23	552.21	R	2	Apical Part	18	2	31.37
2018-06-23	560.34	R	4	Basal Part	3	1	38.55
2018-06-23	516.8	R	4	Basal Part	3	2	34.19
2018-06-23	560.34	R	4	Basal Part	4	1	42.17
2018-06-23	516.8	R	4	Basal Part	4	2	37.95
2018-06-23	582.6	R	4	Central Part	10	1	41.9
2018-06-23	582.6	R	4	Central Part	10	2	44.75
2018-06-23	582.6	R	4	Central Part	11	1	44.4
2018-06-23	582.6	R	4	Central Part	11	2	43.21
2018-06-23	582.6	R	4	Apical Part	17	1	39.9
2018-06-23	516.8	R	4	Apical Part	17	2	37.7
2018-06-23	582.6	R	4	Apical Part	18	1	40.48
2018-06-23	560.34	R	4	Apical Part	18	2	30.73
2018-06-23	560.26	A	2	Basal Part	3	1	28.77
2018-06-23	537.72	A	2	Basal Part	3	2	24.66
2018-06-23	560.26	A	2	Basal Part	4	1	35.22
2018-06-23	560.26	A	2	Basal Part	4	2	33.5
2018-06-23	582.95	A	2	Central Part	11	1	31.57
2018-06-23	582.95	A	2	Central Part	11	2	37.65
2018-06-23	582.95	A	2	Central Part	12	1	34.57
2018-06-23	560.26	A	2	Central Part	12	2	34.96
2018-06-23	582.95	A	2	Apical Part	19	1	27.35
2018-06-23	582.95	A	2	Apical Part	20	1	24.35
2018-06-23	537.72	A	2	Basal Part	3	1	17.9
2018-06-23	516.69	A	2	Basal Part	3	2	15.51
2018-06-23	537.72	A	2	Basal Part	4	1	19.95
2018-06-23	537.72	A	2	Basal Part	4	2	19.35
2018-06-23	582.95	A	2	Central Part	12	1	22.04
2018-06-23	582.95	A	2	Central Part	13	1	23.1
2018-06-23	582.95	A	2	Central Part	13	2	23.51
2018-06-23	582.95	A	2	Apical Part	20	1	19.2
2018-06-23	582.95	A	2	Apical Part	20	2	15.57
2018-06-23	582.95	A	2	Apical Part	21	1	16.41
2018-06-23	537.72	A	2	Basal Part	3	1	24.92
2018-06-23	537.72	A	2	Basal Part	3	2	22.32
2018-06-23	537.72	A	2	Basal Part	4	1	24.97
2018-06-23	537.72	A	2	Basal Part	4	2	27.26
2018-06-23	582.95	A	2	Central Part	12	1	29.79
2018-06-23	582.95	A	2	Central Part	12	2	30.57
2018-06-23	582.95	A	2	Central Part	13	1	30.55
2018-06-23	582.95	A	2	Central Part	13	2	25.39
2018-06-23	582.95	A	2	Apical Part	20	1	24.27
2018-06-23	582.95	A	2	Apical Part	21	1	19.23
2018-06-23	582.95	A	2	Apical Part	21	2	12.73
2018-06-21	553.69	A	3	Basal Part	3	1	26.24
2018-06-21	530.49	A	3	Basal Part	3	2	28.4
2018-06-21	553.69	A	3	Basal Part	4	1	37.48
2018-06-21	530.49	A	3	Basal Part	4	2	28.8
2018-06-21	599.71	A	3	Central Part	11	1	40.07
2018-06-21	576.44	A	3	Central Part	11	2	42.08
2018-06-21	599.71	A	3	Central Part	12	1	43.86
2018-06-21	576.44	A	3	Central Part	12	2	42.76
2018-06-21	553.69	A	3	Apical Part	19	2	21.49
2018-06-21	576.44	A	3	Apical Part	20	2	33.2
2018-06-21	530.49	A	3	Basal Part	3	1	32.77
2018-06-21	484.5	A	3	Basal Part	3	2	34.77
2018-06-21	530.49	A	3	Basal Part	4	1	34.86
2018-06-21	530.49	A	3	Basal Part	4	2	35.67
2018-06-21	576.44	A	3	Central Part	12	1	39.24
2018-06-21	530.49	A	3	Central Part	12	2	40.05
2018-06-21	576.44	A	3	Central Part	13	1	34.66
2018-06-21	530.49	A	3	Central Part	13	2	39.43
2018-06-21	576.44	A	3	Apical Part	20	1	37.7
2018-06-21	530.49	A	3	Apical Part	20	2	8.9
2018-06-21	576.44	A	3	Apical Part	21	1	32.99
2018-06-21	530.49	A	3	Basal Part	3	1	40.63
2018-06-21	530.49	A	3	Basal Part	3	2	41.48
2018-06-21	530.49	A	3	Basal Part	4	1	42.45
2018-06-21	530.49	A	3	Basal Part	4	2	44.92
2018-06-21	530.49	A	3	Central Part	12	1	42.26
2018-06-21	530.49	A	3	Central Part	12	2	42.65
2018-06-21	576.44	A	3	Central Part	13	1	42
2018-06-21	576.44	A	3	Central Part	13	2	45.46
2018-06-21	530.49	A	3	Apical Part	20	1	38.26
2018-06-23	511.18	A	4	Basal Part	4	1	26.15
2018-06-23	577.05	A	4	Central Part	11	1	33.23
2018-06-23	577.05	A	4	Central Part	11	2	35.67
2018-06-23	599.61	A	4	Central Part	12	1	34.33
2018-06-23	577.05	A	4	Central Part	12	2	34.83
2018-06-23	511.18	A	4	Apical Part	19	1	25.57
2018-06-26	617.39	A	1	Basal Part	3	1	29.21
2018-06-26	617.39	A	1	Basal Part	3	2	38.46
2018-06-26	639.89	A	1	Basal Part	4	1	38.13
2018-06-26	617.39	A	1	Basal Part	4	2	40.35
2018-06-26	662.77	A	1	Central Part	12	1	33.61
2018-06-26	639.89	A	1	Central Part	12	2	40.69
2018-06-26	662.77	A	1	Central Part	13	1	33.16
2018-06-26	662.77	A	1	Central Part	13	2	30.6
2018-06-26	662.77	A	1	Apical Part	20	1	30.38
2018-06-26	639.89	A	1	Apical Part	20	2	32.48
2018-06-26	662.77	A	1	Apical Part	21	1	31.82
2018-06-26	639.89	A	1	Apical Part	21	2	10.45
2018-06-26	615.5	A	2	Basal Part	3	2	25.57
2018-06-26	638.04	A	2	Basal Part	4	1	35.57
2018-06-26	615.5	A	2	Basal Part	4	2	32.3
2018-06-26	660.73	A	2	Central Part	11	1	38.3
2018-06-26	638.04	A	2	Central Part	11	2	36.09
2018-06-26	660.73	A	2	Central Part	12	1	38.63
2018-06-26	660.73	A	2	Central Part	12	2	39.53
2018-06-26	638.04	A	2	Apical Part	20	2	23.94
2018-06-26	615.5	A	2	Basal Part	3	1	17.29
2018-06-26	615.5	A	2	Basal Part	4	1	26.27
2018-06-26	594.47	A	2	Basal Part	4	2	25.76
2018-06-26	638.04	A	2	Central Part	12	1	22.64
2018-06-26	638.07	A	2	Central Part	12	2	27.54
2018-06-26	660.73	A	2	Central Part	13	1	25.6
2018-06-26	638.04	A	2	Apical Part	20	1	18.86
2018-06-26	638.04	A	2	Apical Part	21	1	19.47
2018-06-26	663.43	A	3	Basal Part	3	1	34.73
2018-06-26	640.31	A	3	Basal Part	3	2	36.25
2018-06-26	596.04	A	3	Basal Part	4	1	25.55
2018-06-26	596.04	A	3	Basal Part	4	2	33.02
2018-06-26	663.43	A	3	Central Part	12	1	31.95
2018-06-26	663.43	A	3	Central Part	13	1	34.9
2018-06-26	663.43	A	3	Central Part	13	2	32.8
2018-06-26	NA	A	3	Basal Part	3	1	42.27
2018-06-26	NA	A	3	Basal Part	3	2	41.14
2018-06-26	NA	A	3	Basal Part	4	1	42.54
2018-06-26	NA	A	3	Basal Part	4	2	44.34
2018-06-26	NA	A	3	Central Part	11	1	43.6
2018-06-26	NA	A	3	Central Part	11	2	45.42
2018-06-26	NA	A	3	Central Part	12	1	45.24
2018-06-26	NA	A	3	Central Part	12	2	46.34
2018-06-26	NA	A	3	Apical Part	19	2	32.07
2018-06-26	609.35	A	4	Basal Part	3	1	35.85
2018-06-26	609.35	A	4	Basal Part	3	2	31.73
2018-06-26	631.56	A	4	Basal Part	4	1	37.44
2018-06-26	609.35	A	4	Basal Part	4	2	35.7
2018-06-26	653.86	A	4	Central Part	11	1	40.01
2018-06-26	609.35	A	4	Central Part	11	2	39.93
2018-06-26	631.56	A	4	Central Part	12	1	37.19
2018-06-26	631.56	A	4	Central Part	12	2	29.95
2018-06-26	631.56	A	4	Apical Part	19	2	29.39
2018-06-26	588.02	A	4	Basal Part	3	1	30
2018-06-26	588.02	A	4	Basal Part	3	2	28.75
2018-06-26	588.02	A	4	Basal Part	4	1	33.87
2018-06-26	588.02	A	4	Basal Part	4	2	30.1
2018-06-26	653.86	A	4	Central Part	11	1	35.01
2018-06-26	631.56	A	4	Central Part	11	2	32.97
2018-06-26	653.86	A	4	Central Part	12	1	33.15
2018-06-26	631.56	A	4	Central Part	12	2	32.5
2018-06-26	609.35	A	4	Basal Part	3	1	28.49
2018-06-26	609.35	A	4	Basal Part	3	2	30.79
2018-06-26	609.35	A	4	Basal Part	4	1	26.4
2018-06-26	609.35	A	4	Basal Part	4	2	36.93
2018-06-26	653.86	A	4	Central Part	12	1	35.69
2018-06-26	653.86	A	4	Central Part	12	2	35.98
2018-06-26	653.86	A	4	Central Part	13	1	35.48
2018-06-26	640.24	R	1	Basal Part	3	1	43.42
2018-06-26	596.58	R	1	Basal Part	3	2	48.33
2018-06-26	640.24	R	1	Basal Part	4	1	50.16
2018-06-26	617.7	R	1	Basal Part	4	2	50.46
2018-06-26	663.03	R	1	Central Part	10	1	51.84
2018-06-26	663.03	R	1	Central Part	10	2	53.22
2018-06-26	663.03	R	1	Central Part	11	1	51.15
2018-06-26	640.24	R	1	Central Part	11	2	56.6
2018-06-26	663.03	R	1	Apical Part	17	1	49.83
2018-06-26	640.24	R	1	Apical Part	17	2	47.82
2018-06-26	663.03	R	1	Apical Part	18	1	40.39
2018-06-26	640.24	R	1	Apical Part	18	2	39.03
2018-06-26	617.7	R	1	Basal Part	3	1	40.59
2018-06-26	596.58	R	1	Basal Part	3	2	42.68
2018-06-26	617.7	R	1	Basal Part	4	1	44.81
2018-06-26	596.58	R	1	Basal Part	4	2	43.23
2018-06-26	640.24	R	1	Central Part	10	1	42.19
2018-06-26	640.24	R	1	Central Part	10	2	10.32
2018-06-26	663.03	R	1	Central Part	11	1	43.96
2018-06-26	640.24	R	1	Central Part	11	2	49.42
2018-06-26	640.24	R	1	Apical Part	17	1	42.86
2018-06-26	617.7	R	1	Apical Part	17	2	42.56
2018-06-26	640.24	R	1	Apical Part	18	1	32.18
2018-06-26	617.7	R	1	Apical Part	18	2	35.47
2018-06-27	607.08	R	2	Basal Part	3	1	41.44
2018-06-27	607.08	R	2	Basal Part	3	2	39.88
2018-06-27	628.08	R	2	Basal Part	4	1	41.31
2018-06-27	607.08	R	2	Basal Part	4	2	43.3
2018-06-27	650.43	R	2	Central Part	10	1	42.11
2018-06-27	628.08	R	2	Central Part	10	2	47.89
2018-06-27	650.43	R	2	Central Part	11	1	44.57
2018-06-27	628.08	R	2	Central Part	11	2	44.4
2018-06-27	628.08	R	2	Apical Part	17	1	34.84
2018-06-27	628.08	R	2	Apical Part	18	1	32.95
2018-06-27	628.08	R	2	Basal Part	3	1	21.43
2018-06-27	650.43	R	2	Basal Part	4	1	38.74
2018-06-27	628.08	R	2	Basal Part	4	2	35.59
2018-06-27	650.43	R	2	Central Part	10	1	37.67
2018-06-27	650.43	R	2	Central Part	10	2	41.21
2018-06-27	650.43	R	2	Central Part	11	1	41.67
2018-06-27	650.43	R	2	Central Part	11	2	41.71
2018-06-27	628.08	R	2	Apical Part	17	2	33.99
2018-06-27	650.43	R	2	Apical Part	18	1	36.84
2018-06-27	628.08	R	2	Apical Part	18	2	25.42
2018-06-26	592.73	R	3	Basal Part	3	1	35.2
2018-06-26	592.73	R	3	Basal Part	3	2	35.13
2018-06-26	636.55	R	3	Basal Part	4	1	37.77
2018-06-26	592.73	R	3	Basal Part	4	2	38.3
2018-06-26	636.55	R	3	Central Part	10	1	39.92
2018-06-26	636.55	R	3	Central Part	10	2	43.31
2018-06-26	636.55	R	3	Central Part	11	1	39.42
2018-06-26	636.55	R	3	Central Part	11	2	38.91
2018-06-26	659.22	R	3	Apical Part	17	1	35.66
2018-06-26	636.55	R	3	Apical Part	17	2	34.37
2018-06-26	659.22	R	3	Apical Part	18	1	35.16
2018-06-26	636.55	R	3	Apical Part	18	2	32.18
2018-06-26	592.73	R	3	Basal Part	3	1	34.2
2018-06-26	592.73	R	3	Basal Part	3	2	32.51
2018-06-26	592.73	R	3	Basal Part	4	1	33.83
2018-06-26	592.73	R	3	Basal Part	4	2	33.62
2018-06-26	659.22	R	3	Central Part	10	1	39.7
2018-06-26	636.55	R	3	Central Part	10	2	37.83
2018-06-26	659.22	R	3	Central Part	11	1	39.7
2018-06-26	636.55	R	3	Central Part	11	2	39.08
2018-06-26	659.22	R	3	Apical Part	17	1	36.18
2018-06-26	636.55	R	3	Apical Part	17	2	33.11
2018-06-26	659.22	R	3	Apical Part	18	1	37.92
2018-06-26	616.01	R	3	Apical Part	18	2	31.6
2018-06-27	637.34	R	4	Basal Part	3	1	43.2
2018-06-27	616.01	R	4	Basal Part	3	2	43.13
2018-06-27	637.34	R	4	Basal Part	4	1	44.56
2018-06-27	637.34	R	4	Basal Part	4	2	44.55
2018-06-27	659.55	R	4	Central Part	10	1	48.28
2018-06-27	659.55	R	4	Central Part	10	2	47.09
2018-06-27	659.55	R	4	Central Part	11	1	49.52
2018-06-27	659.55	R	4	Central Part	11	2	46.53
2018-06-27	659.55	R	4	Apical Part	17	1	42.16
2018-06-27	616.01	R	4	Apical Part	17	2	40.45
2018-06-27	659.55	R	4	Apical Part	18	1	40.55
2018-06-27	637.34	R	4	Apical Part	18	2	36.26
2018-06-27	616.01	R	4	Basal Part	3	1	33.66
2018-06-27	616.01	R	4	Basal Part	4	1	35.17
2018-06-27	574.33	R	4	Basal Part	4	2	34.36
2018-06-27	659.55	R	4	Central Part	10	1	38.73
2018-06-27	637.37	R	4	Central Part	10	2	38.2
2018-06-27	659.55	R	4	Central Part	11	1	37.65
2018-06-27	637.34	R	4	Central Part	11	2	38.1
2018-06-27	659.55	R	4	Apical Part	17	1	35.35
2018-06-27	637.34	R	4	Apical Part	17	2	32.58
2018-06-27	659.55	R	4	Apical Part	18	1	36.34
2018-06-27	637.34	R	4	Apical Part	18	2	30.93
2018-06-26	615.54	A	2	Basal Part	3	1	16.56
2018-06-26	615.54	A	2	Basal Part	3	2	12.97
2018-06-26	615.54	A	2	Basal Part	4	2	21.02
2018-06-26	660.73	A	2	Central Part	12	1	23.55
2018-06-26	660.73	A	2	Central Part	12	2	19.8
2018-06-26	660.73	A	2	Central Part	13	1	26
2018-06-26	660.73	A	2	Central Part	13	2	24.51
2018-06-26	660.73	A	2	Apical Part	20	1	16.93
2018-06-26	660.73	A	2	Apical Part	21	1	15.05
2018-06-26	638.04	A	2	Basal Part	3	1	40.61
2018-06-26	638.04	A	2	Basal Part	3	2	39.7
2018-06-26	638.04	A	2	Basal Part	4	1	43.85
2018-06-26	638.04	A	2	Basal Part	4	2	36.14
2018-06-26	683.46	A	2	Central Part	11	1	30.34
2018-06-26	660.73	A	2	Central Part	11	2	49.98
2018-06-26	683.46	A	2	Central Part	12	1	39.22
2018-06-26	660.73	A	2	Central Part	12	2	52.03
2018-06-27	NA	A	3	Basal Part	3	1	41.08
2018-06-27	NA	A	3	Basal Part	3	2	26.61
2018-06-27	NA	A	3	Basal Part	4	1	42.16
2018-06-27	NA	A	3	Basal Part	4	2	41.1
2018-06-27	NA	A	3	Central Part	11	1	44.37
2018-06-27	NA	A	3	Central Part	11	2	44.45
2018-06-27	NA	A	3	Central Part	12	1	44.28
2018-06-27	NA	A	3	Central Part	12	2	42.18
2018-06-27	NA	A	3	Apical Part	19	1	34.02
2018-06-27	NA	A	3	Apical Part	20	1	30.42
2018-06-27	609.58	A	4	Basal Part	3	1	25.51
2018-06-27	609.58	A	4	Basal Part	3	2	27.57
2018-06-27	653.12	A	4	Basal Part	4	1	35.22
2018-06-27	609.58	A	4	Basal Part	4	2	32.4
2018-06-27	675.42	A	4	Central Part	11	1	36.99
2018-06-27	675.42	A	4	Central Part	11	2	37.42
2018-06-27	675.42	A	4	Central Part	12	1	36.41
2018-06-27	675.42	A	4	Central Part	12	2	36.44
2018-06-27	653.12	A	4	Apical Part	20	2	22.99
2018-06-28	631.71	A	4	Basal Part	3	1	22.56
2018-06-28	611.07	A	4	Basal Part	3	2	36.65
2018-06-28	631.71	A	4	Basal Part	4	1	29.78
2018-06-28	590.28	A	4	Basal Part	4	2	20.65
2018-06-28	675.25	A	4	Central Part	12	1	36.47
2018-06-28	675.25	A	4	Central Part	12	2	29.8
2018-06-28	675.25	A	4	Central Part	13	1	35.2
2018-06-28	675.25	A	4	Central Part	13	2	36.17
2018-06-27	609.58	A	4	Basal Part	3	1	26.73
2018-06-27	609.58	A	4	Basal Part	3	2	18.19
2018-06-27	609.58	A	4	Basal Part	4	1	27.41
2018-06-27	609.58	A	4	Basal Part	4	2	33.29
2018-06-27	675.42	A	4	Central Part	12	1	36.19
2018-06-27	653.12	A	4	Central Part	12	2	30.62
2018-06-27	675.42	A	4	Central Part	13	1	34.2
2018-06-27	653.12	A	4	Central Part	13	2	33.95
2018-06-27	609.58	A	4	Apical Part	20	2	24.85
2018-06-27	609.58	A	4	Basal Part	3	1	23.08
2018-06-27	588.94	A	4	Basal Part	3	2	24.73
2018-06-27	609.58	A	4	Basal Part	4	1	22.8
2018-06-27	609.58	A	4	Basal Part	4	2	30.79
2018-06-27	609.58	A	4	Central Part	11	1	32.22
2018-06-27	609.58	A	4	Central Part	11	2	34.88
2018-06-27	675.42	A	4	Central Part	12	1	35.3
2018-06-27	609.58	A	4	Central Part	12	2	34.25
2018-06-27	609.58	A	4	Apical Part	19	1	23.4
2018-06-27	609.58	A	4	Apical Part	20	1	20.1
2018-06-26	662.77	A	1	Basal Part	3	1	37.26
2018-06-26	639.89	A	1	Basal Part	3	2	36.07
2018-06-26	662.77	A	1	Basal Part	4	2	39.39
2018-06-26	685.73	A	1	Central Part	11	2	44.11
2018-06-26	708.36	A	1	Central Part	12	1	42.29
2018-06-26	685.73	A	1	Central Part	12	2	43.08
2018-06-26	685.73	A	1	Apical Part	19	2	31.95
2018-06-26	596.37	A	1	Apical Part	20	2	31.84
2018-06-26	662.77	A	1	Basal Part	3	2	40.72
2018-06-26	662.77	A	1	Basal Part	4	1	43.07
2018-06-26	662.77	A	1	Basal Part	4	2	40.61
2018-06-26	708.36	A	1	Central Part	11	1	43.86
2018-06-26	685.73	A	1	Central Part	11	2	48.66
2018-06-26	708.36	A	1	Central Part	12	1	48.36
2018-06-26	685.73	A	1	Central Part	12	2	48.46
2018-06-26	685.73	A	1	Apical Part	19	1	40.88
2018-06-26	685.73	A	1	Apical Part	19	2	33.57
2018-06-26	685.73	A	1	Apical Part	20	1	37.87
2018-06-27	614.45	A	2	Basal Part	3	1	23.5
2018-06-27	593.42	A	2	Basal Part	3	2	19.44
2018-06-27	614.45	A	2	Basal Part	4	1	27
2018-06-27	614.45	A	2	Basal Part	4	2	25.01
2018-06-27	682.37	A	2	Central Part	12	1	27.48
2018-06-27	682.37	A	2	Central Part	12	2	25.8
2018-06-27	682.37	A	2	Central Part	13	1	27.49
2018-06-27	682.37	A	2	Central Part	13	2	28.61
2018-06-27	682.37	A	2	Apical Part	20	1	19.76
2018-06-27	682.37	A	2	Apical Part	21	1	18.22
2018-06-27	659.68	A	2	Basal Part	3	1	28.36
2018-06-27	659.68	A	2	Basal Part	3	2	16.93
2018-06-27	682.37	A	2	Basal Part	4	1	23.88
2018-06-27	659.68	A	2	Basal Part	4	2	29.96
2018-06-27	705.1	A	2	Central Part	11	1	32.7
2018-06-27	682.37	A	2	Central Part	11	2	31.64
2018-06-27	705.1	A	2	Central Part	12	1	33.81
2018-06-27	705.1	A	2	Central Part	12	2	34.42
2018-06-27	682.37	A	2	Apical Part	19	2	27.28
2018-06-27	682.37	A	2	Apical Part	20	2	26.85
2018-06-27	685.03	A	3	Basal Part	3	1	32.2
2018-06-27	639.04	A	3	Basal Part	3	2	33.89
2018-06-27	685.03	A	3	Basal Part	4	1	36.15
2018-06-27	685.03	A	3	Basal Part	4	2	36.52
2018-06-27	685.03	A	3	Central Part	12	1	40.11
2018-06-27	685.03	A	3	Central Part	12	2	40.44
2018-06-27	685.03	A	3	Central Part	13	1	37.54
2018-06-27	685.03	A	3	Central Part	13	2	38.32
2018-06-27	685.03	A	3	Apical Part	20	1	38.3
2018-06-27	685.03	A	3	Apical Part	20	2	37.05
2018-06-27	685.03	A	3	Apical Part	21	2	35.49
2018-06-27	661.91	A	3	Basal Part	3	1	39.86
2018-06-27	661.91	A	3	Basal Part	3	2	39.99
2018-06-27	685.03	A	3	Basal Part	4	1	41.26
2018-06-27	661.91	A	3	Basal Part	4	2	39.61
2018-06-27	708.23	A	3	Central Part	11	1	41.89
2018-06-27	685.03	A	3	Central Part	11	2	41.74
2018-06-27	708.23	A	3	Central Part	12	1	41.33
2018-06-27	685.03	A	3	Central Part	12	2	33.32
2018-06-27	708.23	A	3	Apical Part	19	1	32.06
2018-06-27	708.23	A	3	Apical Part	20	1	29.62
2018-06-27	675.42	A	4	Basal Part	3	1	28.17
2018-06-27	609.58	A	4	Basal Part	3	2	26.45
2018-06-27	675.42	A	4	Basal Part	4	1	32.28
2018-06-27	675.42	A	4	Central Part	11	1	26.62
2018-06-27	675.42	A	4	Central Part	11	2	32.14
2018-06-27	697.98	A	4	Central Part	12	1	31.34
2018-06-27	675.42	A	4	Central Part	12	2	31.94
2018-06-27	697.98	A	4	Apical Part	19	1	23.96
2018-06-27	697.98	A	4	Apical Part	20	1	19.88
2018-06-27	684.57	R	1	Basal Part	3	1	46.88
2018-06-27	661.78	R	1	Basal Part	3	2	34.96
2018-06-27	684.57	R	1	Basal Part	4	1	43.05
2018-06-27	661.78	R	1	Basal Part	4	2	45.34
2018-06-27	707.48	R	1	Central Part	10	1	46.34
2018-06-27	684.57	R	1	Central Part	10	2	51.23
2018-06-27	707.48	R	1	Central Part	11	1	49.06
2018-06-27	707.48	R	1	Central Part	11	2	49.19
2018-06-27	684.57	R	1	Apical Part	17	2	44.06
2018-06-27	707.48	R	1	Apical Part	18	1	41.4
2018-06-27	684.57	R	1	Apical Part	18	2	35.05
2018-06-27	661.78	R	1	Basal Part	3	1	48.26
2018-06-27	661.78	R	1	Basal Part	4	1	51.87
2018-06-27	661.78	R	1	Basal Part	4	2	50.03
2018-06-27	707.48	R	1	Central Part	10	1	51.99
2018-06-27	684.57	R	1	Central Part	10	2	55.05
2018-06-27	707.48	R	1	Central Part	11	1	51.16
2018-06-27	661.78	R	1	Central Part	11	2	55.98
2018-06-27	707.48	R	1	Apical Part	17	1	47.66
2018-06-27	707.48	R	1	Apical Part	17	2	51.43
2018-06-27	661.78	R	1	Apical Part	18	2	46.91
2018-06-27	673.01	R	2	Basal Part	3	1	42.2
2018-06-27	673.01	R	2	Basal Part	3	2	29.33
2018-06-27	673.01	R	2	Basal Part	4	2	47.97
2018-06-27	695.68	R	2	Central Part	10	1	47.98
2018-06-27	695.68	R	2	Central Part	10	2	49.97
2018-06-27	695.68	R	2	Central Part	11	1	44.75
2018-06-27	695.68	R	2	Central Part	11	2	48.9
2018-06-27	695.68	R	2	Apical Part	17	2	44.66
2018-06-27	673.01	R	2	Apical Part	18	1	43.92
2018-06-27	673.01	R	2	Apical Part	18	2	38.13
2018-06-29	656.36	R	3	Basal Part	3	1	29.74
2018-06-29	656.36	R	3	Basal Part	3	2	27.79
2018-06-29	656.36	R	3	Basal Part	4	1	33.43
2018-06-29	635.82	R	3	Basal Part	4	2	32.88
2018-06-29	677.68	R	3	Central Part	10	1	31.92
2018-06-29	677.68	R	3	Central Part	10	2	34.73
2018-06-29	677.68	R	3	Central Part	11	1	31.02
2018-06-29	677.68	R	3	Central Part	11	2	34.93
2018-06-29	700.18	R	3	Apical Part	17	1	29.77
2018-06-29	677.68	R	3	Apical Part	17	2	25.31
2018-06-29	677.68	R	3	Apical Part	18	1	28.64
2018-06-29	656.36	R	3	Apical Part	18	2	24.07
2018-06-29	NA	R	3	Basal Part	3	1	30.73
2018-06-29	NA	R	3	Basal Part	3	2	18.52
2018-06-29	NA	R	3	Basal Part	4	1	30.82
2018-06-29	NA	R	3	Basal Part	4	2	29.34
2018-06-29	NA	R	3	Central Part	10	1	36.33
2018-06-29	NA	R	3	Central Part	10	2	33.41
2018-06-29	NA	R	3	Central Part	11	1	33.73
2018-06-29	NA	R	3	Central Part	11	2	33.78
2018-06-29	NA	R	3	Apical Part	17	1	27.37
2018-06-29	NA	R	3	Apical Part	17	2	22.04
2018-06-29	NA	R	3	Apical Part	18	2	24.77
2018-06-29	658.55	R	4	Basal Part	3	1	20.91
2018-06-29	658.55	R	4	Basal Part	3	2	16.35
2018-06-29	658.55	R	4	Basal Part	4	1	18.26
2018-06-29	658.55	R	4	Basal Part	4	2	14.99
2018-06-29	702.09	R	4	Central Part	10	1	27.72
2018-06-29	702.09	R	4	Central Part	10	2	25.87
2018-06-29	702.09	R	4	Central Part	11	1	25.41
2018-06-29	702.09	R	4	Central Part	11	2	28.44
2018-06-29	702.09	R	4	Apical Part	17	1	29.35
2018-06-29	702.09	R	4	Apical Part	17	2	5.07
2018-06-29	702.09	R	4	Apical Part	18	1	26.8
2018-06-29	658.55	R	4	Apical Part	18	2	21.16
2018-06-29	679.88	R	4	Basal Part	3	1	41.56
2018-06-29	637.83	R	4	Basal Part	3	2	44.07
2018-06-29	679.88	R	4	Basal Part	4	1	44.37
2018-06-29	658.55	R	4	Basal Part	4	2	42.76
2018-06-29	702.09	R	4	Central Part	10	1	45.47
2018-06-29	679.88	R	4	Central Part	10	2	44.64
2018-06-29	702.09	R	4	Central Part	11	1	44.45
2018-06-29	702.09	R	4	Central Part	11	2	46.29
2018-06-29	702.09	R	4	Apical Part	17	1	42.24
2018-06-29	679.88	R	4	Apical Part	17	2	38.9
2018-06-29	702.09	R	4	Apical Part	18	1	39.84
2018-06-29	679.88	R	4	Apical Part	18	2	32.89
2018-06-29	679.88	R	4	Basal Part	3	1	43.74
2018-06-29	679.88	R	4	Basal Part	3	2	41.23
2018-06-29	679.88	R	4	Basal Part	4	1	43.5
2018-06-29	637.83	R	4	Basal Part	4	2	44.56
2018-06-29	702.09	R	4	Central Part	10	1	45.51
2018-06-29	702.09	R	4	Central Part	10	2	43.69
2018-06-29	702.09	R	4	Central Part	11	2	46.88
2018-06-29	702.09	R	4	Apical Part	17	1	40.6
2018-06-29	702.09	R	4	Apical Part	17	2	38.42
2018-06-29	702.09	R	4	Apical Part	18	1	37.54
2018-06-29	679.88	R	4	Apical Part	18	2	26.73
2018-06-29	679.56	A	2	Basal Part	3	1	24.49
2018-06-29	679.56	A	2	Basal Part	3	2	27.23
2018-06-29	702.1	A	2	Basal Part	4	1	29.1
2018-06-29	679.56	A	2	Basal Part	4	2	26.99
2018-06-29	724.79	A	2	Central Part	11	1	30.28
2018-06-29	702.1	A	2	Central Part	11	2	30.11
2018-06-29	724.79	A	2	Central Part	12	1	30.34
2018-06-29	724.79	A	2	Central Part	12	2	30.22
2018-06-29	724.79	A	2	Apical Part	19	1	23.73
2018-06-29	702.1	A	2	Apical Part	19	2	18.21
2018-06-29	724.79	A	2	Apical Part	20	1	20.71
2018-06-29	679.56	A	2	Basal Part	3	1	21.95
2018-06-29	658.53	A	2	Basal Part	3	2	23.41
2018-06-29	679.56	A	2	Basal Part	4	1	32.44
2018-06-29	679.56	A	2	Basal Part	4	2	30.73
2018-06-29	724.79	A	2	Central Part	12	1	27.61
2018-06-29	702.1	A	2	Central Part	12	2	29.51
2018-06-29	724.79	A	2	Central Part	13	1	33.93
2018-06-29	702.1	A	2	Central Part	13	2	27.61
2018-06-29	724.79	A	2	Apical Part	20	1	23.27
2018-06-29	702.1	A	2	Apical Part	21	1	19.35
[truncated: 346 more rows]
